# Supplementary material for: Reconstructing a hydrogen-driven microbial metabolic network in Opalinus Clay rock
Source: Nat Commun. 2016 Oct 14;7:12770. doi: 10.1038/ncomms12770 (PMC5067608; doi:10.1038/ncomms12770)
Supplement: Supplementary Data 2 — Binning table indicating the raw CONCOCT output and the same output that was manually corrected [file ncomms12770-s3.xlsx]

## Sheet: Sheet1
Supplementary Data 2. Binning table indicating the raw CONCOCT output and the same output that was manually corrected.
Contig ID	CONCOCT binning output	Manually corrected binning
BRHa_1000001	13	c13
BRHa_1000006	4	c4c
BRHa_1000056	29	c29
BRHa_1000694	38	c38
BRHa_1007248	27	c27
BRHa_1000002	47	c47
BRHa_1000012	22	c22
BRHa_1000167	53	c58
BRHa_1000306	49	c49
BRHa_1000007	36	c36
BRHa_1000859	35	c35
BRHa_1001271	7	c7a
BRHa_1000017	27	c27
BRHa_1000030	11	c11
BRHa_1000037	53	c58
BRHa_1000288	4	c4a
BRHa_1000304	57	c57
BRHa_1000041	37	c37
BRHa_1000045	1	c1
BRHa_1000476	5	c5
BRHa_1000501	5	c5
BRHa_1000054	27	c27
BRHa_1000678	5	c5
BRHa_1000057	49	c49
BRHa_1007323	4	c4a
BRHa_1000063	57	c57
BRHa_1000780	22	c22
BRHa_1000795	37	c37
BRHa_1000069	38	c38
BRHa_1000078	36	c36
BRHa_1000968	51	c51
BRHa_1000981	29	c29
BRHa_1000084	40	c40
BRHa_1000096	57	c57
BRHa_1001171	23	c23
BRHa_1000112	51	c51
BRHa_1001334	46	c46
BRHa_1000115	51	c51
BRHa_1001384	7	c7a
BRHa_1000124	51	c51
BRHa_1001409	5	c5
BRHa_1000139	37	c37
BRHa_1001495	46	c46
BRHa_1000143	47	c47
BRHa_1001590	5	c5
BRHa_1000151	11	c11
BRHa_1000163	24	c24
BRHa_1001704	34	c34
BRHa_1000171	42	c42
BRHa_1000177	22	c22
BRHa_1001881	9	c9
BRHa_1000187	12	c12
BRHa_1000196	57	c57
BRHa_1002063	4	c4a
BRHa_1000207	11	c11
BRHa_1002141	57	c57
BRHa_1000209	0	c0
BRHa_1002223	15	c15
BRHa_1000214	27	c27
BRHa_1002313	36	c36
BRHa_1000226	20	c20a
BRHa_1000234	27	c27
BRHa_1000243	57	c57
BRHa_1002501	5	c5
BRHa_1000258	25	c25
BRHa_1000264	9	c9
BRHa_1002670	57	c57
BRHa_1002693	57	c57
BRHa_1002743	4	c4c
BRHa_1002796	5	c5
BRHa_1000268	40	c40
BRHa_1002842	21	c21
BRHa_1002879	21	c21
BRHa_1000280	9	c9
BRHa_1002915	4	c4a
BRHa_1002926	5	c5
BRHa_1002935	9	c9
BRHa_1000295	36	c36
BRHa_1000312	5	c5
BRHa_1003272	25	c25
BRHa_1000321	51	c51
BRHa_1003314	3	c3
BRHa_1000328	27	c27
BRHa_1000334	11	c11
BRHa_1000344	13	c13
BRHa_1003526	21	c21
BRHa_1000347	38	c38
BRHa_1003615	42	c42
BRHa_1003680	4	c4a
BRHa_1000351	38	c38
BRHa_1003712	11	c11
BRHa_1000358	25	c25
BRHa_1003823	41	c41
BRHa_1000368	53	c58
BRHa_1003869	43	c43
BRHa_1000373	31	c31
BRHa_1000388	36	c36
BRHa_1003983	24	c24
BRHa_1000394	20	c20a
BRHa_1000400	57	c57
BRHa_1004180	42	c42
BRHa_1004230	36	c36
BRHa_1000408	14	c14
BRHa_1000420	16	c16a
BRHa_1000426	4	c4a
BRHa_1000441	19	c19
BRHa_1004556	12	c12
BRHa_1004607	23	c23
BRHa_1000450	54	c54
BRHa_1004662	37	c37
BRHa_1000459	57	c57
BRHa_1000464	57	c57
BRHa_1004786	5	c5
BRHa_1000467	0	c0
BRHa_1004960	11	c11
BRHa_1000491	3	c3
BRHa_1005109	40	c40
BRHa_1005131	37	c37
BRHa_1000496	37	c37
BRHa_1005168	9	c9
BRHa_1005185	34	c34
BRHa_1000506	26	c26
BRHa_1005255	46	c46
BRHa_1005320	5	c5
BRHa_1000513	38	c38
BRHa_1000519	46	c46
BRHa_1000525	38	c38
BRHa_1005472	40	c40
BRHa_1005505	2	c2
BRHa_1000534	4	c4a
BRHa_1000543	27	c27
BRHa_1005659	23	c23
BRHa_1000550	27	c27
BRHa_1005692	21	c21
BRHa_1005791	38	c38
BRHa_1000565	11	c11
BRHa_1000572	5	c5
BRHa_1000579	12	c12
BRHa_1000587	27	c27
BRHa_1000591	40	c40
BRHa_1006140	35	c35
BRHa_1000596	27	c27
BRHa_1006229	16	c16a
BRHa_1006235	41	c41
BRHa_1000602	36	c36
BRHa_1000612	13	c13
BRHa_1006373	40	c40
BRHa_1006380	21	c21
BRHa_1000620	37	c37
BRHa_1000627	9	c9
BRHa_1006534	35	c35
BRHa_1000631	57	c57
BRHa_1000635	46	c46
BRHa_1000643	41	c41
BRHa_1000648	27	c27
BRHa_1006822	43	c43
BRHa_1000656	0	c0
BRHa_1000663	54	c54
BRHa_1007006	3	c3
BRHa_1000670	7	c7a
BRHa_1007051	23	c23
BRHa_1007199	36	c36
BRHa_1007232	3	c3
BRHa_1000695	51	c51
BRHa_1007295	37	c37
BRHa_1007340	53	c58
BRHa_1000700	5	c5
BRHa_1000704	10	c10
BRHa_1000715	5	c5
BRHa_1000722	36	c36
BRHa_1000725	27	c27
BRHa_1000735	53	c58
BRHa_1000739	3	c3
BRHa_1000758	18	c18
BRHa_1000767	9	c9
BRHa_1000779	38	c38
BRHa_1000783	51	c51
BRHa_1000792	5	c5
BRHa_1000805	4	c4c
BRHa_1000814	38	c38
BRHa_1000818	36	c36
BRHa_1000824	9	c9
BRHa_1000831	53	c58
BRHa_1000836	4	c4c
BRHa_1000843	8	c8a
BRHa_1000853	4	c4c
BRHa_1000864	54	c54
BRHa_1000873	10	c10
BRHa_1000877	40	c40
BRHa_1000883	4	c4c
BRHa_1000897	27	c27
BRHa_1000901	5	c5
BRHa_1000908	31	c31
BRHa_1000921	25	c25
BRHa_1000934	9	c9
BRHa_1000944	40	c40
BRHa_1000950	36	c36
BRHa_1000956	20	c20a
BRHa_1000965	23	c23
BRHa_1000978	43	c43
BRHa_1000988	52	c52
BRHa_1001002	16	c16a
BRHa_1001007	46	c46
BRHa_1001013	23	c23
BRHa_1001031	22	c22
BRHa_1001041	20	c20a
BRHa_1001051	25	c25
BRHa_1001069	10	c10
BRHa_1001078	24	c24
BRHa_1001082	57	c57
BRHa_1001088	10	c10
BRHa_1001092	11	c11
BRHa_1001101	38	c38
BRHa_1001108	55	c55
BRHa_1001115	46	c46
BRHa_1001117	36	c36
BRHa_1001123	40	c40
BRHa_1001127	55	c55
BRHa_1001137	53	c58
BRHa_1001145	27	c27
BRHa_1001148	5	c5
BRHa_1001156	27	c27
BRHa_1001164	51	c51
BRHa_1001174	0	c0
BRHa_1001184	38	c38
BRHa_1001190	51	c51
BRHa_1001198	27	c27
BRHa_1001213	57	c57
BRHa_1001222	4	c4c
BRHa_1001233	41	c41
BRHa_1001239	11	c11
BRHa_1001249	36	c36
BRHa_1001268	40	c40
BRHa_1001275	52	c52
BRHa_1001279	23	c23
BRHa_1001289	53	c58
BRHa_1001294	46	c46
BRHa_1001297	38	c38
BRHa_1001306	55	c55
BRHa_1001311	24	c24
BRHa_1001316	4	c4c
BRHa_1001326	2	c2
BRHa_1001331	54	c54
BRHa_1001343	46	c46
BRHa_1001352	57	c57
BRHa_1001358	33	c33
BRHa_1001363	8	c8a
BRHa_1001372	1	c1
BRHa_1001379	16	c16b
BRHa_1001389	52	c52
BRHa_1001396	4	c4c
BRHa_1001405	53	c58
BRHa_1001414	13	c13
BRHa_1001416	37	c37
BRHa_1001422	31	c31
BRHa_1001437	38	c38
BRHa_1001448	38	c38
BRHa_1001456	25	c25
BRHa_1001461	16	c16a
BRHa_1001466	51	c51
BRHa_1001473	40	c40
BRHa_1001485	38	c38
BRHa_1001489	11	c11
BRHa_1001501	27	c27
BRHa_1001506	35	c35
BRHa_1001511	34	c34
BRHa_1001517	3	c3
BRHa_1001523	40	c40
BRHa_1001525	0	c0
BRHa_1001541	9	c9
BRHa_1001550	9	c9
BRHa_1001554	9	c9
BRHa_1001562	54	c54
BRHa_1001568	9	c9
BRHa_1001575	13	c13
BRHa_1001585	57	c57
BRHa_1001594	0	c0
BRHa_1001606	27	c27
BRHa_1001620	46	c46
BRHa_1001634	9	c9
BRHa_1001639	27	c27
BRHa_1001645	22	c22
BRHa_1001651	40	c40
BRHa_1001657	40	c40
BRHa_1001667	29	c29
BRHa_1001675	27	c27
BRHa_1001684	40	c40
BRHa_1001692	38	c38
BRHa_1001698	37	c37
BRHa_1001711	9	c9
BRHa_1001719	23	c23
BRHa_1001734	37	c37
BRHa_1001746	2	c2
BRHa_1001754	54	c54
BRHa_1001760	38	c38
BRHa_1001766	21	c21
BRHa_1001779	11	c11
BRHa_1001786	4	c4c
BRHa_1001793	37	c37
BRHa_1001802	40	c40
BRHa_1001806	22	c22
BRHa_1001815	37	c37
BRHa_1001821	27	c27
BRHa_1001824	46	c46
BRHa_1001828	55	c55
BRHa_1001841	11	c11
BRHa_1001850	42	c42
BRHa_1001860	50	c50
BRHa_1001868	38	c38
BRHa_1001875	7	c7b
BRHa_1001879	21	c21
BRHa_1001883	36	c36
BRHa_1001889	27	c27
BRHa_1001902	37	c37
BRHa_1001907	55	c55
BRHa_1001913	29	c29
BRHa_1001916	20	c20a
BRHa_1001926	7	c7a
BRHa_1001935	27	c27
BRHa_1001943	42	c42
BRHa_1001959	5	c5
BRHa_1001962	29	c29
BRHa_1001973	11	c11
BRHa_1001983	3	c3
BRHa_1001990	10	c10
BRHa_1001995	9	c9
BRHa_1002010	0	c0
BRHa_1002020	4	c4c
BRHa_1002030	20	c20a
BRHa_1002034	31	c31
BRHa_1002044	11	c11
BRHa_1002049	11	c11
BRHa_1002054	27	c27
BRHa_1002060	48	c48
BRHa_1002072	57	c57
BRHa_1002091	2	c2
BRHa_1002100	2	c2
BRHa_1002108	25	c25
BRHa_1002119	27	c27
BRHa_1002126	41	c41
BRHa_1002136	10	c10
BRHa_1002151	53	c58
BRHa_1002156	11	c11
BRHa_1002165	9	c9
BRHa_1002173	46	c46
BRHa_1002182	5	c5
BRHa_1002189	13	c13
BRHa_1002197	23	c23
BRHa_1002211	57	c57
BRHa_1002217	36	c36
BRHa_1002225	23	c23
BRHa_1002231	39	c39
BRHa_1002238	20	c20a
BRHa_1002245	53	c58
BRHa_1002251	12	c12
BRHa_1002257	25	c25
BRHa_1002267	11	c11
BRHa_1002275	27	c27
BRHa_1002281	12	c12
BRHa_1002298	11	c11
BRHa_1002305	27	c27
BRHa_1002320	27	c27
BRHa_1002331	10	c10
BRHa_1002338	18	c18
BRHa_1002344	57	c57
BRHa_1002350	12	c12
BRHa_1002354	9	c9
BRHa_1002357	5	c5
BRHa_1002360	51	c51
BRHa_1002368	47	c47
BRHa_1002373	47	c47
BRHa_1002380	36	c36
BRHa_1002382	7	c7b
BRHa_1002388	31	c31
BRHa_1002397	37	c37
BRHa_1002415	46	c46
BRHa_1002425	20	c20a
BRHa_1002441	11	c11
BRHa_1002449	0	c0
BRHa_1002460	27	c27
BRHa_1002472	23	c23
BRHa_1002486	24	c24
BRHa_1002494	55	c55
BRHa_1002496	36	c36
BRHa_1002508	31	c31
BRHa_1002516	38	c38
BRHa_1002527	0	c0
BRHa_1002532	38	c38
BRHa_1002536	0	c0
BRHa_1002545	27	c27
BRHa_1002554	55	c55
BRHa_1002559	49	c49
BRHa_1002573	11	c11
BRHa_1002581	23	c23
BRHa_1002586	5	c5
BRHa_1002594	55	c55
BRHa_1002608	40	c40
BRHa_1002611	11	c11
BRHa_1002614	50	c50
BRHa_1002625	9	c9
BRHa_1002631	8	c8a
BRHa_1002638	43	c43
BRHa_1002644	35	c35
BRHa_1002656	5	c5
BRHa_1002664	35	c35
BRHa_1002668	50	c50
BRHa_1002674	40	c40
BRHa_1002679	3	c3
BRHa_1002690	50	c50
BRHa_1002696	41	c41
BRHa_1002701	9	c9
BRHa_1002712	53	c58
BRHa_1002718	51	c51
BRHa_1002724	9	c9
BRHa_1002739	9	c9
BRHa_1002747	38	c38
BRHa_1002758	4	c4c
BRHa_1002763	13	c13
BRHa_1002765	42	c42
BRHa_1002777	27	c27
BRHa_1002784	44	c44
BRHa_1002791	37	c37
BRHa_1002805	11	c11
BRHa_1002809	37	c37
BRHa_1002815	38	c38
BRHa_1002820	40	c40
BRHa_1002827	20	c20a
BRHa_1002835	46	c46
BRHa_1002844	23	c23
BRHa_1002855	40	c40
BRHa_1002867	41	c41
BRHa_1002871	27	c27
BRHa_1002875	29	c29
BRHa_1002885	0	c0
BRHa_1002892	21	c21
BRHa_1002905	5	c5
BRHa_1002909	27	c27
BRHa_1002913	36	c36
BRHa_1002923	55	c55
BRHa_1002929	8	c8a
BRHa_1002940	57	c57
BRHa_1002955	27	c27
BRHa_1002965	23	c23
BRHa_1002974	27	c27
BRHa_1002981	46	c46
BRHa_1002989	24	c24
BRHa_1003000	11	c11
BRHa_1003012	4	c4b
BRHa_1003024	1	c1
BRHa_1003040	38	c38
BRHa_1003046	19	c19
BRHa_1003054	8	c8a
BRHa_1003058	0	c0
BRHa_1003066	27	c27
BRHa_1003073	57	c57
BRHa_1003079	40	c40
BRHa_1003085	55	c55
BRHa_1003093	5	c5
BRHa_1003103	20	c20a
BRHa_1003113	11	c11
BRHa_1003123	38	c38
BRHa_1003130	46	c46
BRHa_1003148	40	c40
BRHa_1003158	25	c25
BRHa_1003168	5	c5
BRHa_1003174	24	c24
BRHa_1003181	27	c27
BRHa_1003189	46	c46
BRHa_1003198	46	c46
BRHa_1003208	11	c11
BRHa_1003210	46	c46
BRHa_1003221	47	c47
BRHa_1003225	53	c58
BRHa_1003230	37	c37
BRHa_1003237	25	c25
BRHa_1003241	19	c19
BRHa_1003248	38	c38
BRHa_1003264	13	c13
BRHa_1003270	4	c4c
BRHa_1003276	27	c27
BRHa_1003285	27	c27
BRHa_1003300	15	c15
BRHa_1003311	47	c47
BRHa_1003317	0	c0
BRHa_1003321	57	c57
BRHa_1003327	27	c27
BRHa_1003341	9	c9
BRHa_1003346	27	c27
BRHa_1003350	5	c5
BRHa_1003367	4	c4c
BRHa_1003379	37	c37
BRHa_1003395	9	c9
BRHa_1003406	47	c47
BRHa_1003415	3	c3
BRHa_1003424	41	c41
BRHa_1003428	4	c4a
BRHa_1003442	53	c58
BRHa_1003449	4	c4c
BRHa_1003452	5	c5
BRHa_1003457	2	c2
BRHa_1003469	51	c51
BRHa_1003480	37	c37
BRHa_1003485	38	c38
BRHa_1003498	13	c13
BRHa_1003506	57	c57
BRHa_1003513	18	c18
BRHa_1003516	11	c11
BRHa_1003522	57	c57
BRHa_1003532	40	c40
BRHa_1003538	38	c38
BRHa_1003549	8	c8a
BRHa_1003561	53	c58
BRHa_1003567	42	c42
BRHa_1003572	2	c2
BRHa_1003581	9	c9
BRHa_1003587	9	c9
BRHa_1003607	20	c20a
BRHa_1003621	51	c51
BRHa_1003629	41	c41
BRHa_1003638	55	c55
BRHa_1003644	50	c50
BRHa_1003656	57	c57
BRHa_1003659	55	c55
BRHa_1003675	11	c11
BRHa_1003685	22	c22
BRHa_1003687	13	c13
BRHa_1003693	36	c36
BRHa_1003700	45	c45
BRHa_1003702	40	c40
BRHa_1003706	27	c27
BRHa_1003715	27	c27
BRHa_1003717	5	c5
BRHa_1003729	25	c25
BRHa_1003735	5	c5
BRHa_1003741	25	c25
BRHa_1003745	39	c39
BRHa_1003750	25	c25
BRHa_1003754	7	c7a
BRHa_1003765	27	c27
BRHa_1003779	55	c55
BRHa_1003789	55	c55
BRHa_1003793	54	c54
BRHa_1003802	7	c7a
BRHa_1003810	51	c51
BRHa_1003818	33	c33
BRHa_1003828	24	c24
BRHa_1003834	9	c9
BRHa_1003839	11	c11
BRHa_1003846	25	c25
BRHa_1003851	9	c9
BRHa_1003854	4	c4a
BRHa_1003865	40	c40
BRHa_1003872	4	c4a
BRHa_1003881	4	c4b
BRHa_1003886	36	c36
BRHa_1003898	36	c36
BRHa_1003908	38	c38
BRHa_1003915	18	c18
BRHa_1003926	29	c29
BRHa_1003930	16	c16a
BRHa_1003936	30	c30
BRHa_1003939	25	c25
BRHa_1003945	13	c13
BRHa_1003967	4	c4c
BRHa_1003971	40	c40
BRHa_1003978	4	c4c
BRHa_1003990	38	c38
BRHa_1003992	47	c47
BRHa_1003997	40	c40
BRHa_1004006	4	c4a
BRHa_1004013	11	c11
BRHa_1004022	18	c18
BRHa_1004029	9	c9
BRHa_1004034	11	c11
BRHa_1004043	9	c9
BRHa_1004046	8	c8a
BRHa_1004055	37	c37
BRHa_1004062	46	c46
BRHa_1004078	3	c3
BRHa_1004084	23	c23
BRHa_1004095	36	c36
BRHa_1004109	9	c9
BRHa_1004123	38	c38
BRHa_1004137	35	c35
BRHa_1004147	36	c36
BRHa_1004154	10	c10
BRHa_1004161	4	c4b
BRHa_1004176	5	c5
BRHa_1004184	34	c34
BRHa_1004193	9	c9
BRHa_1004206	4	c4c
BRHa_1004208	4	c4b
BRHa_1004213	42	c42
BRHa_1004222	38	c38
BRHa_1004227	54	c54
BRHa_1004238	3	c3
BRHa_1004242	13	c13
BRHa_1004257	25	c25
BRHa_1004268	27	c27
BRHa_1004277	29	c29
BRHa_1004285	9	c9
BRHa_1004292	29	c29
BRHa_1004304	38	c38
BRHa_1004310	13	c13
BRHa_1004320	1	c1
BRHa_1004325	8	c8a
BRHa_1004338	38	c38
BRHa_1004340	40	c40
BRHa_1004343	27	c27
BRHa_1004359	55	c55
BRHa_1004370	46	c46
BRHa_1004377	46	c46
BRHa_1004383	38	c38
BRHa_1004394	36	c36
BRHa_1004405	4	c4b
BRHa_1004416	23	c23
BRHa_1004423	50	c50
BRHa_1004433	27	c27
BRHa_1004437	36	c36
BRHa_1004447	25	c25
BRHa_1004463	23	c23
BRHa_1004475	22	c22
BRHa_1004484	0	c0
BRHa_1004495	57	c57
BRHa_1004500	37	c37
BRHa_1004508	40	c40
BRHa_1004520	46	c46
BRHa_1004533	57	c57
BRHa_1004540	57	c57
BRHa_1004550	12	c12
BRHa_1004563	50	c50
BRHa_1004577	25	c25
BRHa_1004582	27	c27
BRHa_1004587	49	c49
BRHa_1004596	43	c43
BRHa_1004604	4	c4c
BRHa_1004610	24	c24
BRHa_1004615	37	c37
BRHa_1004627	41	c41
BRHa_1004632	36	c36
BRHa_1004644	13	c13
BRHa_1004652	0	c0
BRHa_1004660	23	c23
BRHa_1004664	27	c27
BRHa_1004674	9	c9
BRHa_1004684	4	c4b
BRHa_1004695	40	c40
BRHa_1004705	11	c11
BRHa_1004707	50	c50
BRHa_1004718	25	c25
BRHa_1004729	11	c11
BRHa_1004738	26	c26
BRHa_1004751	18	c18
BRHa_1004758	1	c1
BRHa_1004764	20	c20a
BRHa_1004773	13	c13
BRHa_1004781	51	c51
BRHa_1004797	26	c26
BRHa_1004812	57	c57
BRHa_1004822	57	c57
BRHa_1004829	5	c5
BRHa_1004835	24	c24
BRHa_1004848	27	c27
BRHa_1004857	31	c31
BRHa_1004865	0	c0
BRHa_1004878	0	c0
BRHa_1004888	4	c4c
BRHa_1004902	29	c29
BRHa_1004911	10	c10
BRHa_1004915	25	c25
BRHa_1004922	9	c9
BRHa_1004931	46	c46
BRHa_1004940	13	c13
BRHa_1004947	3	c3
BRHa_1004955	13	c13
BRHa_1004963	4	c4c
BRHa_1004970	1	c1
BRHa_1004973	55	c55
BRHa_1004985	57	c57
BRHa_1004991	27	c27
BRHa_1004998	27	c27
BRHa_1005004	7	c7a
BRHa_1005010	5	c5
BRHa_1005013	50	c50
BRHa_1005022	10	c10
BRHa_1005031	46	c46
BRHa_1005045	36	c36
BRHa_1005061	25	c25
BRHa_1005073	13	c13
BRHa_1005078	55	c55
BRHa_1005086	11	c11
BRHa_1005093	10	c10
BRHa_1005099	5	c5
BRHa_1005105	37	c37
BRHa_1005117	9	c9
BRHa_1005129	37	c37
BRHa_1005134	55	c55
BRHa_1005140	12	c12
BRHa_1005150	53	c58
BRHa_1005157	11	c11
BRHa_1005164	40	c40
BRHa_1005174	57	c57
BRHa_1005177	11	c11
BRHa_1005190	53	c58
BRHa_1005194	26	c26
BRHa_1005201	19	c19
BRHa_1005212	9	c9
BRHa_1005219	24	c24
BRHa_1005225	46	c46
BRHa_1005231	40	c40
BRHa_1005239	3	c3
BRHa_1005251	53	c58
BRHa_1005264	40	c40
BRHa_1005267	4	c4c
BRHa_1005282	38	c38
BRHa_1005289	27	c27
BRHa_1005300	13	c13
BRHa_1005310	11	c11
BRHa_1005315	18	c18
BRHa_1005322	10	c10
BRHa_1005330	4	c4c
BRHa_1005342	57	c57
BRHa_1005348	55	c55
BRHa_1005357	51	c51
BRHa_1005367	36	c36
BRHa_1005374	10	c10
BRHa_1005380	24	c24
BRHa_1005389	3	c3
BRHa_1005395	27	c27
BRHa_1005400	23	c23
BRHa_1005410	53	c58
BRHa_1005421	57	c57
BRHa_1005430	55	c55
BRHa_1005435	53	c58
BRHa_1005440	53	c58
BRHa_1005449	40	c40
BRHa_1005458	57	c57
BRHa_1005469	13	c13
BRHa_1005475	57	c57
BRHa_1005485	9	c9
BRHa_1005489	9	c9
BRHa_1005491	0	c0
BRHa_1005503	11	c11
BRHa_1005511	9	c9
BRHa_1005516	55	c55
BRHa_1005533	49	c49
BRHa_1005549	57	c57
BRHa_1005551	42	c42
BRHa_1005564	4	c4c
BRHa_1005586	27	c27
BRHa_1005595	12	c12
BRHa_1005614	54	c54
BRHa_1005620	40	c40
BRHa_1005625	18	c18
BRHa_1005640	18	c18
BRHa_1005644	18	c18
BRHa_1005647	13	c13
BRHa_1005654	13	c13
BRHa_1005662	46	c46
BRHa_1005668	8	c8a
BRHa_1005671	7	c7a
BRHa_1005677	4	c4c
BRHa_1005685	9	c9
BRHa_1005699	0	c0
BRHa_1005711	38	c38
BRHa_1005714	27	c27
BRHa_1005717	13	c13
BRHa_1005720	11	c11
BRHa_1005729	36	c36
BRHa_1005742	24	c24
BRHa_1005748	15	c15
BRHa_1005758	57	c57
BRHa_1005764	27	c27
BRHa_1005772	57	c57
BRHa_1005782	42	c42
BRHa_1005797	20	c20a
BRHa_1005810	31	c31
BRHa_1005817	20	c20a
BRHa_1005829	27	c27
BRHa_1005832	7	c7a
BRHa_1005837	36	c36
BRHa_1005842	53	c58
BRHa_1005844	51	c51
BRHa_1005856	23	c23
BRHa_1005867	9	c9
BRHa_1005873	3	c3
BRHa_1005877	55	c55
BRHa_1005887	27	c27
BRHa_1005894	57	c57
BRHa_1005901	14	c14
BRHa_1005905	11	c11
BRHa_1005913	11	c11
BRHa_1005917	27	c27
BRHa_1005933	25	c25
BRHa_1005943	3	c3
BRHa_1005951	27	c27
BRHa_1005959	57	c57
BRHa_1005966	3	c3
BRHa_1005975	9	c9
BRHa_1005985	54	c54
BRHa_1005993	23	c23
BRHa_1006008	9	c9
BRHa_1006012	36	c36
BRHa_1006019	12	c12
BRHa_1006028	27	c27
BRHa_1006038	41	c41
BRHa_1006042	36	c36
BRHa_1006046	3	c3
BRHa_1006052	55	c55
BRHa_1006060	53	c58
BRHa_1006066	19	c19
BRHa_1006072	5	c5
BRHa_1006077	5	c5
BRHa_1006085	53	c58
BRHa_1006095	46	c46
BRHa_1006107	41	c41
BRHa_1006114	4	c4a
BRHa_1006126	40	c40
BRHa_1006132	4	c4c
BRHa_1006136	46	c46
BRHa_1006144	38	c38
BRHa_1006148	3	c3
BRHa_1006157	30	c30
BRHa_1006162	2	c2
BRHa_1006171	40	c40
BRHa_1006178	55	c55
BRHa_1006188	23	c23
BRHa_1006197	9	c9
BRHa_1006205	57	c57
BRHa_1006210	13	c13
BRHa_1006213	4	c4c
BRHa_1006224	31	c31
BRHa_1006231	0	c0
BRHa_1006244	13	c13
BRHa_1006251	23	c23
BRHa_1006259	5	c5
BRHa_1006265	40	c40
BRHa_1006267	5	c5
BRHa_1006274	36	c36
BRHa_1006280	51	c51
BRHa_1006291	5	c5
BRHa_1006295	18	c18
BRHa_1006300	38	c38
BRHa_1006307	23	c23
BRHa_1006313	5	c5
BRHa_1006324	7	c7a
BRHa_1006331	35	c35
BRHa_1006338	46	c46
BRHa_1006342	23	c23
BRHa_1006346	27	c27
BRHa_1006355	36	c36
BRHa_1006357	57	c57
BRHa_1006362	26	c26
BRHa_1006368	36	c36
BRHa_1006375	5	c5
BRHa_1006394	53	c58
BRHa_1006401	27	c27
BRHa_1006407	27	c27
BRHa_1006414	0	c0
BRHa_1006423	11	c11
BRHa_1006431	31	c31
BRHa_1006444	19	c19
BRHa_1006449	12	c12
BRHa_1006456	55	c55
BRHa_1006468	12	c12
BRHa_1006472	53	c58
BRHa_1006485	36	c36
BRHa_1006499	4	c4c
BRHa_1006504	57	c57
BRHa_1006508	36	c36
BRHa_1006515	3	c3
BRHa_1006523	38	c38
BRHa_1006529	4	c4c
BRHa_1006538	9	c9
BRHa_1006545	26	c26
BRHa_1006550	4	c4c
BRHa_1006562	53	c58
BRHa_1006575	13	c13
BRHa_1006588	38	c38
BRHa_1006599	40	c40
BRHa_1006605	9	c9
BRHa_1006619	38	c38
BRHa_1006629	12	c12
BRHa_1006634	5	c5
BRHa_1006645	46	c46
BRHa_1006650	36	c36
BRHa_1006654	27	c27
BRHa_1006660	4	c4c
BRHa_1006669	23	c23
BRHa_1006694	32	c32
BRHa_1006700	11	c11
BRHa_1006703	36	c36
BRHa_1006708	13	c13
BRHa_1006721	27	c27
BRHa_1006734	51	c51
BRHa_1006738	22	c22
BRHa_1006751	22	c22
BRHa_1006757	9	c9
BRHa_1006766	57	c57
BRHa_1006784	30	c30
BRHa_1006796	16	c16a
BRHa_1006804	18	c18
BRHa_1006817	45	c45
BRHa_1006827	27	c27
BRHa_1006836	46	c46
BRHa_1006849	27	c27
BRHa_1006853	40	c40
BRHa_1006862	11	c11
BRHa_1006871	10	c10
BRHa_1006876	10	c10
BRHa_1006886	0	c0
BRHa_1006890	25	c25
BRHa_1006896	14	c14
BRHa_1006908	46	c46
BRHa_1006919	11	c11
BRHa_1006922	16	c16a
BRHa_1006927	13	c13
BRHa_1006936	50	c50
BRHa_1006942	36	c36
BRHa_1006950	51	c51
BRHa_1006959	0	c0
BRHa_1006963	9	c9
BRHa_1006975	9	c9
BRHa_1006979	23	c23
BRHa_1006992	9	c9
BRHa_1007000	57	c57
BRHa_1007003	3	c3
BRHa_1007011	27	c27
BRHa_1007016	21	c21
BRHa_1007021	11	c11
BRHa_1007031	36	c36
BRHa_1007036	7	c7b
BRHa_1007048	57	c57
BRHa_1007062	40	c40
BRHa_1007068	27	c27
BRHa_1007082	9	c9
BRHa_1007096	46	c46
BRHa_1007108	23	c23
BRHa_1007112	38	c38
BRHa_1007121	42	c42
BRHa_1007131	38	c38
BRHa_1007136	0	c0
BRHa_1007140	57	c57
BRHa_1007146	10	c10
BRHa_1007156	2	c2
BRHa_1007160	27	c27
BRHa_1007168	53	c58
BRHa_1007171	8	c8a
BRHa_1007176	27	c27
BRHa_1007181	3	c3
BRHa_1007191	0	c0
BRHa_1007212	12	c12
BRHa_1007216	9	c9
BRHa_1007224	37	c37
BRHa_1007228	57	c57
BRHa_1007238	46	c46
BRHa_1007259	46	c46
BRHa_1007249	37	c37
BRHa_1007260	41	c41
BRHa_1007263	46	c46
BRHa_1007268	53	c58
BRHa_1007277	22	c22
BRHa_1007291	27	c27
BRHa_1007304	0	c0
BRHa_1007316	25	c25
BRHa_1007327	36	c36
BRHa_1007336	4	c4c
BRHa_1007352	30	c30
BRHa_1007357	40	c40
BRHa_1007364	42	c42
BRHa_1007374	0	c0
BRHa_1007392	20	c20a
BRHa_1007396	54	c54
BRHa_1007402	9	c9
BRHa_1007411	48	c48
BRHa_1007418	13	c13
BRHa_1007426	11	c11
BRHa_1007433	13	c13
BRHa_1007439	9	c9
BRHa_1007452	46	c46
BRHa_1007454	10	c10
BRHa_1007262	13	c13
BRHa_1007267	4	c4c
BRHa_1007276	26	c26
BRHa_1002812	23	c23
BRHa_1007290	53	c58
BRHa_1007303	5	c5
BRHa_1007315	46	c46
BRHa_1003671	53	c58
BRHa_1003923	21	c21
BRHa_1007326	57	c57
BRHa_1005780	43	c43
BRHa_1007335	46	c46
BRHa_1000699	5	c5
BRHa_1007351	37	c37
BRHa_1004004	35	c35
BRHa_1005080	49	c49
BRHa_1005681	52	c52
BRHa_1007356	8	c8a
BRHa_1007363	9	c9
BRHa_1007373	9	c9
BRHa_1007391	54	c54
BRHa_1007110	16	c16a
BRHa_1007395	36	c36
BRHa_1007401	7	c7a
BRHa_1007410	27	c27
BRHa_1007417	29	c29
BRHa_1007425	11	c11
BRHa_1000703	8	c8a
BRHa_1007432	36	c36
BRHa_1005541	49	c49
BRHa_1007438	9	c9
BRHa_1007451	37	c37
BRHa_1007453	12	c12
BRHa_1001993	43	c43
BRHa_1003786	23	c23
BRHa_1000109	4	c4c
BRHa_1000714	57	c57
BRHa_1000105	20	c20a
BRHa_1004202	22	c22
BRHa_1005355	37	c37
BRHa_1004747	19	c19
BRHa_1007346	40	c58
BRHa_1000721	13	c13
BRHa_1000585	3	c3
BRHa_1000607	53	c58
BRHa_1000731	43	c43
BRHa_1001614	43	c43
BRHa_1002026	37	c37
BRHa_1003528	22	c22
BRHa_1005712	37	c37
BRHa_1006912	37	c37
BRHa_1006985	52	c52
BRHa_1007344	21	c21
BRHa_1007385	7	c7a
BRHa_1005097	8	c8a
BRHa_1007243	35	c35
BRHa_1003228	37	c37
BRHa_1000724	23	c23
BRHa_1003120	37	c37
BRHa_1002782	23	c23
BRHa_1003216	35	c35
BRHa_1004538	52	c52
BRHa_1004681	35	c35
BRHa_1005228	31	c31
BRHa_1005259	52	c52
BRHa_1007242	35	c35
BRHa_1004203	54	c54
BRHa_1003141	9	c9
BRHa_1000734	55	c55
BRHa_1000275	43	c43
BRHa_1000860	53	c58
BRHa_1001369	23	c23
BRHa_1003295	52	c52
BRHa_1004019	37	c37
BRHa_1004239	49	c49
BRHa_1004702	49	c49
BRHa_1000738	47	c47
BRHa_1003100	35	c35
BRHa_1005579	23	c23
BRHa_1005438	43	c43
BRHa_1000382	35	c35
BRHa_1000748	40	c40
BRHa_1007164	35	c35
BRHa_1006593	8	c8c
BRHa_1000757	39	c39
BRHa_1004988	35	c35
BRHa_1000062	11	c11
BRHa_1000760	32	c32
BRHa_1000042	35	c35
BRHa_1002447	57	c57
BRHa_1000502	31	c31
BRHa_1000556	57	c57
BRHa_1000606	20	c20a
BRHa_1000653	23	c23
BRHa_1000856	53	c58
BRHa_1001601	54	c54
BRHa_1001680	11	c11
BRHa_1001687	19	c19
BRHa_1001923	4	c4a
BRHa_1001991	53	c58
BRHa_1002203	4	c4c
BRHa_1002289	51	c51
BRHa_1002511	57	c57
BRHa_1002565	23	c23
BRHa_1002577	23	c23
BRHa_1002600	23	c23
BRHa_1002720	13	c13
BRHa_1002753	20	c20a
BRHa_1002768	22	c22
BRHa_1002847	5	c5
BRHa_1002936	21	c21
BRHa_1002946	8	c8a
BRHa_1002985	40	c40
BRHa_1003027	9	c9
BRHa_1003128	12	c12
BRHa_1003170	57	c57
BRHa_1003244	25	c25
BRHa_1003291	53	c58
BRHa_1003594	36	c36
BRHa_1003616	4	c4c
BRHa_1003918	51	c51
BRHa_1004676	2	c2
BRHa_1005039	11	c11
BRHa_1005052	23	c23
BRHa_1005669	36	c36
BRHa_1005734	4	c4a
BRHa_1005792	23	c23
BRHa_1005805	16	c16a
BRHa_1006254	25	c25
BRHa_1006348	30	c30
BRHa_1006518	25	c25
BRHa_1006714	4	c4c
BRHa_1006746	25	c25
BRHa_1006752	25	c25
BRHa_1006971	50	c50
BRHa_1007007	36	c36
BRHa_1007178	38	c38
BRHa_1007341	49	c49
BRHa_1005261	35	c35
BRHa_1000764	53	c58
BRHa_1006293	53	c58
BRHa_1004118	36	c36
BRHa_1005707	35	c35
BRHa_1005815	43	c43
BRHa_1005941	49	c49
BRHa_1007302	49	c49
BRHa_1001804	16	c16a
BRHa_1000766	57	c57
BRHa_1003306	7	c7a
BRHa_1004928	53	c58
BRHa_1000633	8	c8a
BRHa_1001758	34	c34
BRHa_1005007	52	c52
BRHa_1000890	25	c25
BRHa_1004728	46	c46
BRHa_1000774	27	c27
BRHa_1000221	49	c49
BRHa_1002401	9	c9
BRHa_1005260	37	c37
BRHa_1005870	46	c46
BRHa_1005313	4	c4c
BRHa_1001988	22	c22
BRHa_1002745	38	c38
BRHa_1003262	53	c58
BRHa_1000192	53	c58
BRHa_1004703	22	c22
BRHa_1000787	22	c22
BRHa_1000840	37	c37
BRHa_1001470	35	c35
BRHa_1005526	35	c35
BRHa_1006184	3	c3
BRHa_1002018	43	c43
BRHa_1003726	9	c9
BRHa_1007459	9	c9
BRHa_1000093	35	c35
BRHa_1003727	36	c36
BRHa_1000094	35	c35
BRHa_1003393	3	c3
BRHa_1004225	25	c25
BRHa_1004473	37	c37
BRHa_1001877	55	c55
BRHa_1005237	4	c4c
BRHa_1000895	35	c35
BRHa_1001086	11	c11
BRHa_1001970	56	c56
BRHa_1000778	55	c55
BRHa_1001695	1	c1
BRHa_1001971	37	c37
BRHa_1003721	6	c6
BRHa_1004561	32	c32
BRHa_1006399	0	c0
BRHa_1001258	49	c49
BRHa_1004073	22	c22
BRHa_1000349	49	c49
BRHa_1001696	12	c12
BRHa_1001848	43	c43
BRHa_1000391	49	c49
BRHa_1000484	23	c23
BRHa_1002938	23	c23
BRHa_1005899	23	c23
BRHa_1000392	3	c3
BRHa_1001833	55	c55
BRHa_1001471	53	c58
BRHa_1004204	3	c3
BRHa_1006278	43	c43
BRHa_1006495	4	c4c
BRHa_1006058	13	c13
BRHa_1006753	31	c31
BRHa_1006802	13	c13
BRHa_1001655	20	c20a
BRHa_1002154	23	c23
BRHa_1003976	21	c21
BRHa_1004099	49	c49
BRHa_1000782	0	c0
BRHa_1000654	36	c36
BRHa_1003373	37	c37
BRHa_1006705	39	c39
BRHa_1001727	40	c40
BRHa_1001872	46	c46
BRHa_1002106	22	c22
BRHa_1004929	51	c51
BRHa_1005957	23	c23
BRHa_1007013	43	c43
BRHa_1001451	53	c58
BRHa_1001873	4	c4c
BRHa_1004930	53	c58
BRHa_1006764	16	c16a
BRHa_1006973	37	c37
BRHa_1000929	4	c4b
BRHa_1001673	53	c58
BRHa_1002622	23	c23
BRHa_1005683	0	c0
BRHa_1000790	2	c2
BRHa_1000930	49	c49
BRHa_1001552	11	c11
BRHa_1002623	19	c19
BRHa_1007416	4	c4c
BRHa_1001076	4	c4c
BRHa_1001617	11	c11
BRHa_1002470	53	c58
BRHa_1003467	43	c43
BRHa_1001618	23	c23
BRHa_1001750	51	c51
BRHa_1003698	14	c14
BRHa_1006719	54	c54
BRHa_1000675	41	c41
BRHa_1001751	43	c43
BRHa_1003713	47	c47
BRHa_1003752	9	c9
BRHa_1004909	50	c50
BRHa_1001162	29	c29
BRHa_1001435	27	c27
BRHa_1001752	8	c8b
BRHa_1002318	53	c58
BRHa_1006916	23	c23
BRHa_1000791	0	c0
BRHa_1000702	49	c49
BRHa_1003704	4	c4c
BRHa_1003942	34	c34
BRHa_1006917	23	c23
BRHa_1001098	37	c37
BRHa_1005577	30	c30
BRHa_1000319	25	c25
BRHa_1001905	38	c38
BRHa_1003943	21	c21
BRHa_1005208	27	c27
BRHa_1006706	46	c46
BRHa_1006918	21	c21
BRHa_1000291	53	c58
BRHa_1003101	25	c25
BRHa_1003849	23	c23
BRHa_1004283	37	c37
BRHa_1005209	21	c21
BRHa_1005660	42	c42
BRHa_1006103	11	c11
BRHa_1006310	52	c52
BRHa_1006521	23	c23
BRHa_1007266	53	c58
BRHa_1000292	7	c7a
BRHa_1001080	25	c25
BRHa_1002604	50	c50
BRHa_1002789	9	c9
BRHa_1003083	4	c4c
BRHa_1005210	49	c49
BRHa_1005638	37	c37
BRHa_1006104	21	c21
BRHa_1006311	37	c37
BRHa_1006412	43	c43
BRHa_1006469	3	c3
BRHa_1000862	37	c37
BRHa_1002605	7	c7a
BRHa_1003762	21	c21
BRHa_1005115	11	c11
BRHa_1005397	4	c4c
BRHa_1006105	21	c21
BRHa_1006470	55	c55
BRHa_1006851	53	c58
BRHa_1000494	7	c7a
BRHa_1001143	21	c21
BRHa_1001303	3	c3
BRHa_1002606	0	c0
BRHa_1003056	5	c5
BRHa_1003763	35	c35
BRHa_1004461	49	c49
BRHa_1005103	53	c58
BRHa_1005398	50	c50
BRHa_1006195	27	c27
BRHa_1006442	9	c9
BRHa_1000193	21	c21
BRHa_1000232	0	c0
BRHa_1001304	49	c49
BRHa_1003009	43	c43
BRHa_1003235	50	c50
BRHa_1000194	53	c58
BRHa_1004191	57	c57
BRHa_1006237	9	c9
BRHa_1000641	50	c50
BRHa_1000708	21	c21
BRHa_1000772	4	c4c
BRHa_1002051	25	c25
BRHa_1003010	43	c43
BRHa_1003142	53	c58
BRHa_1004808	3	c3
BRHa_1006238	37	c37
BRHa_1000709	4	c4c
BRHa_1000773	37	c37
BRHa_1001402	24	c24
BRHa_1002052	3	c3
BRHa_1002366	51	c51
BRHa_1003143	51	c51
BRHa_1005125	21	c21
BRHa_1005727	37	c37
BRHa_1000804	9	c9
BRHa_1000710	53	c58
BRHa_1001106	40	c40
BRHa_1001172	50	c50
BRHa_1001370	37	c37
BRHa_1001403	21	c21
BRHa_1002080	53	c58
BRHa_1002579	35	c35
BRHa_1003144	53	c58
BRHa_1004431	25	c25
BRHa_1005126	2	c2
BRHa_1006305	49	c49
BRHa_1006794	16	c16b
BRHa_1003185	22	c22
BRHa_1003600	49	c49
BRHa_1004130	23	c23
BRHa_1000711	11	c11
BRHa_1002557	21	c21
BRHa_1002813	43	c43
BRHa_1003530	40	c40
BRHa_1004105	38	c38
BRHa_1005127	12	c12
BRHa_1005191	4	c4c
BRHa_1005487	4	c4c
BRHa_1005795	49	c49
BRHa_1006091	50	c50
BRHa_1007334	37	c37
BRHa_1000712	52	c52
BRHa_1002058	4	c4a
BRHa_1003837	36	c36
BRHa_1004106	37	c37
BRHa_1005192	7	c7a
BRHa_1005229	49	c49
BRHa_1005417	49	c49
BRHa_1006092	4	c4a
BRHa_1007188	21	c21
BRHa_1000713	3	c3
BRHa_1000997	21	c21
BRHa_1001791	50	c50
BRHa_1002775	21	c21
BRHa_1004107	35	c35
BRHa_1004938	51	c51
BRHa_1005187	21	c21
BRHa_1006093	43	c43
BRHa_1006466	20	c20a
BRHa_1007189	53	c58
BRHa_1000998	5	c5
BRHa_1003177	43	c43
BRHa_1003223	12	c12
BRHa_1003411	38	c38
BRHa_1004827	46	c46
BRHa_1005501	42	c42
BRHa_1005543	21	c21
BRHa_1005769	2	c2
BRHa_1006698	23	c23
BRHa_1000999	25	c25
BRHa_1001025	21	c21
BRHa_1002371	43	c43
BRHa_1003412	53	c58
BRHa_1003654	35	c35
BRHa_1004862	13	c13
BRHa_1005188	37	c37
BRHa_1005544	35	c35
BRHa_1005770	53	c58
BRHa_1000558	53	c58
BRHa_1001000	36	c36
BRHa_1001026	49	c49
BRHa_1001487	26	c26
BRHa_1002756	51	c51
BRHa_1003413	53	c58
BRHa_1004863	50	c50
BRHa_1005740	50	c50
BRHa_1006731	51	c51
BRHa_1006884	53	c58
BRHa_1000559	4	c4c
BRHa_1001027	35	c35
BRHa_1001411	13	c13
BRHa_1002209	7	c7a
BRHa_1003206	2	c2
BRHa_1003691	57	c57
BRHa_1004492	49	c49
BRHa_1004585	21	c21
BRHa_1006035	46	c46
BRHa_1006142	43	c43
BRHa_1006257	43	c43
BRHa_1006732	21	c21
BRHa_1007400	5	c5
BRHa_1000560	23	c23
BRHa_1001028	35	c35
BRHa_1001237	7	c7b
BRHa_1001412	3	c3
BRHa_1003800	36	c36
BRHa_1004493	25	c25
BRHa_1006036	38	c38
BRHa_1001029	23	c23
BRHa_1002694	4	c4c
BRHa_1000813	10	c10
BRHa_1000383	21	c21
BRHa_1000561	21	c21
BRHa_1000623	37	c37
BRHa_1000812	25	c25
BRHa_1000880	54	c54
BRHa_1003336	49	c49
BRHa_1003438	15	c15
BRHa_1000456	21	c21
BRHa_1005618	42	c42
BRHa_1005696	35	c35
BRHa_1006925	51	c51
BRHa_1001933	22	c22
BRHa_1003363	49	c49
BRHa_1003388	34	c34
BRHa_1004219	35	c35
BRHa_1000039	57	c57
BRHa_1000384	49	c49
BRHa_1000531	46	c46
BRHa_1000624	37	c37
BRHa_1000881	4	c4c
BRHa_1001858	25	c25
BRHa_1002302	53	c58
BRHa_1003298	25	c25
BRHa_1003439	53	c58
BRHa_1003495	35	c35
BRHa_1005172	40	c40
BRHa_1005223	53	c58
BRHa_1005697	37	c37
BRHa_1005865	25	c25
BRHa_1006481	35	c35
BRHa_1000385	57	c57
BRHa_1000532	42	c42
BRHa_1000625	37	c37
BRHa_1002303	35	c35
BRHa_1002457	34	c34
BRHa_1003195	52	c52
BRHa_1003440	4	c4a
BRHa_1003496	49	c49
BRHa_1004121	43	c43
BRHa_1005059	26	c26
BRHa_1006482	25	c25
BRHa_1000309	5	c5
BRHa_1000386	53	c58
BRHa_1001632	25	c25
BRHa_1002341	9	c9
BRHa_1004334	7	c7a
BRHa_1006483	9	c9
BRHa_1000310	4	c4c
BRHa_1001911	0	c0
BRHa_1001955	43	c43
BRHa_1002342	37	c37
BRHa_1002721	25	c25
BRHa_1004571	4	c4c
BRHa_1004756	53	c58
BRHa_1005408	23	c23
BRHa_1006130	4	c4c
BRHa_1000398	35	c35
BRHa_1000457	49	c49
BRHa_1001064	50	c50
BRHa_1001323	11	c11
BRHa_1001663	43	c43
BRHa_1002264	4	c4c
BRHa_1002722	12	c12
BRHa_1004074	7	c7a
BRHa_1004307	9	c9
BRHa_1004572	35	c35
BRHa_1006160	53	c58
BRHa_1006934	49	c49
BRHa_1000415	35	c35
BRHa_1001065	52	c52
BRHa_1001324	4	c4c
BRHa_1001664	53	c58
BRHa_1001690	4	c4a
BRHa_1001956	51	c51
BRHa_1002420	53	c58
BRHa_1002665	54	c54
BRHa_1004075	53	c58
BRHa_1004308	37	c37
BRHa_1004573	36	c36
BRHa_1000416	3	c3
BRHa_1001039	25	c25
BRHa_1001066	37	c37
BRHa_1001941	43	c43
BRHa_1001957	23	c23
BRHa_1002265	35	c35
BRHa_1002421	53	c58
BRHa_1002666	9	c9
BRHa_1002979	21	c21
BRHa_1002998	57	c57
BRHa_1004076	53	c58
BRHa_1004574	4	c4c
BRHa_1005467	57	c57
BRHa_1000802	23	c23
BRHa_1000940	7	c7a
BRHa_1001067	57	c57
BRHa_1003022	23	c23
BRHa_1004575	37	c37
BRHa_1005433	23	c23
BRHa_1000110	41	c41
BRHa_1000417	7	c7a
BRHa_1000803	11	c11
BRHa_1000941	35	c35
BRHa_1002336	27	c27
BRHa_1004020	43	c43
BRHa_1000068	57	c57
BRHa_1000817	4	c4b
BRHa_1000418	3	c3
BRHa_1000762	4	c4c
BRHa_1000942	23	c23
BRHa_1001220	4	c4c
BRHa_1001314	50	c50
BRHa_1002571	35	c35
BRHa_1004506	53	c58
BRHa_1005071	13	c13
BRHa_1006320	50	c50
BRHa_1006493	9	c9
BRHa_1007001	54	c54
BRHa_1003774	35	c35
BRHa_1000413	25	c25
BRHa_1000510	29	c29
BRHa_1005346	35	c35
BRHa_1000538	4	c4a
BRHa_1005956	49	c49
BRHa_1000706	23	c23
BRHa_1000796	5	c5
BRHa_1000887	11	c11
BRHa_1000931	43	c43
BRHa_1000937	21	c21
BRHa_1001019	40	c40
BRHa_1001119	36	c36
BRHa_1001159	4	c4c
BRHa_1001533	35	c35
BRHa_1001544	25	c25
BRHa_1001602	3	c3
BRHa_1001613	13	c13
BRHa_1001948	7	c7a
BRHa_1001987	29	c29
BRHa_1002171	21	c21
BRHa_1002314	23	c23
BRHa_1002325	20	c20a
BRHa_1002488	21	c21
BRHa_1002534	31	c31
BRHa_1002685	57	c57
BRHa_1002706	57	c57
BRHa_1002754	23	c23
BRHa_1002848	3	c3
BRHa_1002898	11	c11
BRHa_1002916	37	c37
BRHa_1003135	55	c55
BRHa_1003145	20	c20a
BRHa_1003282	11	c11
BRHa_1003408	20	c20a
BRHa_1003474	43	c43
BRHa_1003493	4	c4a
BRHa_1003527	37	c37
BRHa_1003554	37	c37
BRHa_1003617	3	c3
BRHa_1003784	3	c3
BRHa_1003813	0	c0
BRHa_1004198	22	c22
BRHa_1004399	25	c25
BRHa_1004412	11	c11
BRHa_1004443	40	c40
BRHa_1004608	9	c9
BRHa_1004656	23	c23
BRHa_1004818	41	c41
BRHa_1004869	43	c43
BRHa_1005120	43	c43
BRHa_1005205	22	c22
BRHa_1005297	5	c5
BRHa_1005523	9	c9
BRHa_1005746	2	c2
BRHa_1005806	4	c4c
BRHa_1005848	49	c49
BRHa_1005875	5	c5
BRHa_1006255	43	c43
BRHa_1006421	21	c21
BRHa_1006462	37	c37
BRHa_1006487	4	c4a
BRHa_1006497	5	c5
BRHa_1006641	35	c35
BRHa_1006770	49	c49
BRHa_1006902	5	c5
BRHa_1007008	22	c22
BRHa_1007104	0	c0
BRHa_1007143	43	c43
BRHa_1007157	2	c2
BRHa_1007200	53	c58
BRHa_1007285	30	c30
BRHa_1007428	25	c25
BRHa_1007445	37	c37
BRHa_1000341	4	c4c
BRHa_1000763	35	c35
BRHa_1001387	4	c4c
BRHa_1002186	43	c43
BRHa_1003913	43	c43
BRHa_1006321	25	c25
BRHa_1000342	7	c7b
BRHa_1003619	25	c25
BRHa_1005326	31	c31
BRHa_1005428	37	c37
BRHa_1006322	4	c4c
BRHa_1006586	23	c23
BRHa_1000161	22	c22
BRHa_1000523	7	c7a
BRHa_1001445	57	c57
BRHa_1002187	2	c2
BRHa_1003238	23	c23
BRHa_1004264	37	c37
BRHa_1005327	4	c4b
BRHa_1005910	25	c25
BRHa_1006064	22	c22
BRHa_1006571	38	c38
BRHa_1001446	22	c22
BRHa_1002506	23	c23
BRHa_1003156	3	c3
BRHa_1003239	41	c41
BRHa_1003425	46	c46
BRHa_1004265	29	c29
BRHa_1004649	40	c40
BRHa_1005328	13	c13
BRHa_1005580	32	c32
BRHa_1005884	46	c46
BRHa_1005911	51	c51
BRHa_1006382	53	c58
BRHa_1006572	9	c9
BRHa_1007244	13	c13
BRHa_1001295	3	c3
BRHa_1003308	36	c36
BRHa_1003426	5	c5
BRHa_1004266	53	c58
BRHa_1004650	36	c36
BRHa_1005090	53	c58
BRHa_1005480	22	c22
BRHa_1005885	4	c4c
BRHa_1006383	49	c49
BRHa_1006573	4	c4c
BRHa_1007214	4	c4c
BRHa_1007245	49	c49
BRHa_1002296	27	c27
BRHa_1002715	23	c23
BRHa_1003309	32	c32
BRHa_1005091	41	c41
BRHa_1005481	36	c36
BRHa_1005825	2	c2
BRHa_1007119	0	c0
BRHa_1007246	35	c35
BRHa_1007347	23	c23
BRHa_1000025	25	c25
BRHa_1001499	49	c49
BRHa_1002716	40	c40
BRHa_1003323	4	c4c
BRHa_1004402	9	c9
BRHa_1004885	54	c54
BRHa_1005276	10	c10
BRHa_1005826	35	c35
BRHa_1006123	25	c25
BRHa_1006185	3	c3
BRHa_1007026	4	c4c
BRHa_1000026	53	c58
BRHa_1000277	23	c23
BRHa_1001741	21	c21
BRHa_1002635	7	c7b
BRHa_1003324	16	c16a
BRHa_1003564	4	c4c
BRHa_1003777	25	c25
BRHa_1004059	42	c42
BRHa_1004133	0	c0
BRHa_1004403	4	c4c
BRHa_1004886	43	c43
BRHa_1005827	35	c35
BRHa_1006124	37	c37
BRHa_1006186	23	c23
BRHa_1007027	7	c7a
BRHa_1000027	25	c25
BRHa_1000278	51	c51
BRHa_1001742	25	c25
BRHa_1002636	3	c3
BRHa_1002709	25	c25
BRHa_1003257	25	c25
BRHa_1003325	53	c58
BRHa_1003546	4	c4c
BRHa_1003565	53	c58
BRHa_1003877	25	c25
BRHa_1004134	52	c52
BRHa_1004790	3	c3
BRHa_1005083	4	c4c
BRHa_1005277	43	c43
BRHa_1005927	25	c25
BRHa_1006025	4	c4c
BRHa_1007028	42	c42
BRHa_1000823	57	c57
BRHa_1000028	49	c49
BRHa_1001648	11	c11
BRHa_1001743	4	c4c
BRHa_1001812	11	c11
BRHa_1002395	39	c39
BRHa_1002710	37	c37
BRHa_1003044	22	c22
BRHa_1003062	54	c54
BRHa_1003179	43	c43
BRHa_1003258	53	c58
BRHa_1003547	23	c23
BRHa_1004026	21	c21
BRHa_1004060	41	c41
BRHa_1004135	53	c58
BRHa_1004791	49	c49
BRHa_1005084	4	c4c
BRHa_1005278	4	c4c
BRHa_1005928	51	c51
BRHa_1006026	11	c11
BRHa_1006832	23	c23
BRHa_1007029	4	c4a
BRHa_1007165	53	c58
BRHa_1000816	37	c37
BRHa_1001433	39	c39
BRHa_1005336	37	c37
BRHa_1005445	53	c58
BRHa_1000148	36	c36
BRHa_1001649	4	c4b
BRHa_1001744	49	c49
BRHa_1001813	0	c0
BRHa_1002921	37	c37
BRHa_1003906	36	c36
BRHa_1004027	52	c52
BRHa_1004092	3	c3
BRHa_1004792	43	c43
BRHa_1005279	49	c49
BRHa_1005929	23	c23
BRHa_1006050	25	c25
BRHa_1006833	38	c38
BRHa_1007046	20	c20a
BRHa_1007166	16	c16b
BRHa_1000149	4	c4c
BRHa_1001208	46	c46
BRHa_1002385	35	c35
BRHa_1002863	1	c1
BRHa_1002970	4	c4c
BRHa_1003870	27	c27
BRHa_1004761	25	c25
BRHa_1004793	49	c49
BRHa_1005280	53	c58
BRHa_1005930	22	c22
BRHa_1006834	53	c58
BRHa_1006846	0	c0
BRHa_1000746	21	c21
BRHa_1001209	43	c43
BRHa_1002386	31	c31
BRHa_1002864	49	c49
BRHa_1002971	35	c35
BRHa_1003063	51	c51
BRHa_1003825	5	c5
BRHa_1004093	49	c49
BRHa_1004762	4	c4c
BRHa_1004794	53	c58
BRHa_1005068	21	c21
BRHa_1005931	53	c58
BRHa_1000747	35	c35
BRHa_1001210	1	c1
BRHa_1002865	21	c21
BRHa_1002903	42	c42
BRHa_1002949	43	c43
BRHa_1003064	23	c23
BRHa_1003826	37	c37
BRHa_1004795	35	c35
BRHa_1006249	43	c43
BRHa_1006847	50	c50
BRHa_1000870	21	c21
BRHa_1001211	37	c37
BRHa_1002904	52	c52
BRHa_1002950	49	c49
BRHa_1004236	27	c27
BRHa_1000871	57	c57
BRHa_1001583	50	c50
BRHa_1002650	11	c11
BRHa_1002951	49	c49
BRHa_1003031	4	c4c
BRHa_1003246	46	c46
BRHa_1003672	4	c4c
BRHa_1004682	37	c37
BRHa_1006905	49	c49
BRHa_1001154	52	c52
BRHa_1001229	51	c51
BRHa_1001896	21	c21
BRHa_1002662	36	c36
BRHa_1003032	49	c49
BRHa_1003673	51	c51
BRHa_1003968	21	c21
BRHa_1004642	52	c52
BRHa_1005262	49	c49
BRHa_1006689	46	c46
BRHa_1006906	21	c21
BRHa_1001230	49	c49
BRHa_1001826	40	c40
BRHa_1001897	50	c50
BRHa_1002651	53	c58
BRHa_1002952	52	c52
BRHa_1003033	49	c49
BRHa_1003969	53	c58
BRHa_1006221	11	c11
BRHa_1006690	25	c25
BRHa_1001231	25	c25
BRHa_1001898	55	c55
BRHa_1002953	49	c49
BRHa_1003034	49	c49
BRHa_1003090	25	c25
BRHa_1004873	53	c58
BRHa_1006222	5	c5
BRHa_1006691	21	c21
BRHa_1007078	35	c35
BRHa_1000830	10	c10
BRHa_1001394	11	c11
BRHa_1000168	3	c3
BRHa_1001899	21	c21
BRHa_1002512	21	c21
BRHa_1002652	7	c7a
BRHa_1002736	53	c58
BRHa_1003035	53	c58
BRHa_1003091	4	c4c
BRHa_1003109	12	c12
BRHa_1003166	25	c25
BRHa_1003627	49	c49
BRHa_1003787	12	c12
BRHa_1003964	27	c27
BRHa_1005153	29	c29
BRHa_1005665	23	c23
BRHa_1006082	30	c30
BRHa_1006340	53	c58
BRHa_1006692	22	c22
BRHa_1007079	53	c58
BRHa_1005499	50	c50
BRHa_1006002	4	c4a
BRHa_1006666	51	c51
BRHa_1001900	43	c43
BRHa_1002179	25	c25
BRHa_1002513	25	c25
BRHa_1002737	23	c23
BRHa_1003036	25	c25
BRHa_1003110	37	c37
BRHa_1003965	11	c11
BRHa_1004580	4	c4c
BRHa_1005154	53	c58
BRHa_1006626	4	c4c
BRHa_1007080	4	c4b
BRHa_1002180	35	c35
BRHa_1002514	52	c52
BRHa_1002584	11	c11
BRHa_1002852	53	c58
BRHa_1003037	52	c52
BRHa_1003577	4	c4c
BRHa_1005155	34	c34
BRHa_1006083	5	c5
BRHa_1006616	14	c14
BRHa_1006627	4	c4a
BRHa_1007208	27	c27
BRHa_1001272	57	c57
BRHa_1002042	36	c36
BRHa_1003038	47	c47
BRHa_1003111	35	c35
BRHa_1004875	53	c58
BRHa_1006428	13	c13
BRHa_1006617	23	c23
BRHa_1007209	23	c23
BRHa_1007234	25	c25
BRHa_1001273	7	c7a
BRHa_1002853	49	c49
BRHa_1004876	21	c21
BRHa_1006335	54	c54
BRHa_1006429	9	c9
BRHa_1007210	53	c58
BRHa_1007274	25	c25
BRHa_1003478	2	c2
BRHa_1003987	43	c43
BRHa_1004240	35	c35
BRHa_1006336	4	c4a
BRHa_1007235	2	c2
BRHa_1007275	27	c27
BRHa_1000175	46	c46
BRHa_1000205	57	c57
BRHa_1000437	25	c25
BRHa_1000915	0	c0
BRHa_1003348	36	c36
BRHa_1003988	37	c37
BRHa_1004455	40	c40
BRHa_1004515	53	c58
BRHa_1004844	46	c46
BRHa_1004981	57	c57
BRHa_1005964	50	c50
BRHa_1006777	51	c51
BRHa_1007236	37	c37
BRHa_1000121	43	c43
BRHa_1000261	51	c51
BRHa_1000438	14	c14
BRHa_1000916	4	c4c
BRHa_1004456	53	c58
BRHa_1004516	35	c35
BRHa_1004982	43	c43
BRHa_1004989	49	c49
BRHa_1005365	4	c4c
BRHa_1006812	25	c25
BRHa_1000122	36	c36
BRHa_1000262	3	c3
BRHa_1000439	37	c37
BRHa_1000917	35	c35
BRHa_1002028	30	c30
BRHa_1003187	23	c23
BRHa_1004457	53	c58
BRHa_1004517	25	c25
BRHa_1004622	49	c49
BRHa_1004748	51	c51
BRHa_1004983	53	c58
BRHa_1005008	43	c43
BRHa_1006778	43	c43
BRHa_1006813	53	c58
BRHa_1007174	0	c0
BRHa_1000465	14	c14
BRHa_1000918	5	c5
BRHa_1003508	4	c4c
BRHa_1004518	53	c58
BRHa_1004623	25	c25
BRHa_1004749	4	c4a
BRHa_1006779	43	c43
BRHa_1006814	3	c3
BRHa_1000835	53	c58
BRHa_1000919	4	c4b
BRHa_1003435	46	c46
BRHa_1003509	38	c38
BRHa_1004624	35	c35
BRHa_1005352	12	c12
BRHa_1006003	26	c26
BRHa_1006780	23	c23
BRHa_1006815	4	c4a
BRHa_1001539	49	c49
BRHa_1003436	57	c57
BRHa_1003510	53	c58
BRHa_1004625	23	c23
BRHa_1006004	49	c49
BRHa_1006781	53	c58
BRHa_1007369	36	c36
BRHa_1001980	11	c11
BRHa_1002162	9	c9
BRHa_1002405	35	c35
BRHa_1004366	53	c58
BRHa_1005025	4	c4c
BRHa_1006005	53	c58
BRHa_1006678	20	c20b
BRHa_1006782	53	c58
BRHa_1006956	4	c4c
BRHa_1007288	21	c21
BRHa_1007370	43	c43
BRHa_1001099	50	c50
BRHa_1001981	32	c32
BRHa_1002163	53	c58
BRHa_1002406	9	c9
BRHa_1003511	21	c21
BRHa_1003895	2	c2
BRHa_1004367	22	c22
BRHa_1005026	43	c43
BRHa_1005708	53	c58
BRHa_1006594	4	c4c
BRHa_1006679	4	c4c
BRHa_1006957	43	c43
BRHa_1007289	57	c57
BRHa_1007313	25	c25
BRHa_1007371	4	c4b
BRHa_1001260	49	c49
BRHa_1002407	4	c4c
BRHa_1003896	49	c49
BRHa_1004368	53	c58
BRHa_1005027	53	c58
BRHa_1005709	35	c35
BRHa_1006595	21	c21
BRHa_1006680	23	c23
BRHa_1006859	4	c4c
BRHa_1007314	37	c37
BRHa_1007372	49	c49
BRHa_1001261	49	c49
BRHa_1001286	41	c41
BRHa_1002408	43	c43
BRHa_1002627	25	c25
BRHa_1003504	51	c51
BRHa_1004529	43	c43
BRHa_1005028	43	c43
BRHa_1006681	4	c4c
BRHa_1000134	36	c36
BRHa_1000963	53	c58
BRHa_1001262	7	c7a
BRHa_1001287	23	c23
[truncated: 5,460 more rows]
