# Supplementary material for: Reconstructing a hydrogen-driven microbial metabolic network in Opalinus Clay rock
Source: Nat Commun. 2016 Oct 14;7:12770. doi: 10.1038/ncomms12770 (PMC5067608; doi:10.1038/ncomms12770)
Supplement: Supplementary Data 3 — Protein profile of sample recovered at day 483. Average adjusted protein NSAF was calculated by averaging the NSAF of run 1 (Supplementary Data 4) and run 2 (Supplementary Data 5) and then by multiplying this value by 105. [file ncomms12770-s4.xlsx]

## Sheet: Sheet1
Supplementary Data 3. Protein profile of sample recovered at day 483. Average adjusted protein NSAF was calculated by averaging the NSAF of run 1 (Supplementary Data 4) and run 2 (Supplementary Data 5) and then by multiplying this value by 105.
Total of 896 proteins were identified in the groundwater. The sample was analyzed as duplicate runs (technical duplicates)
nSpc* - Normalized Spectral counts (Average of duplicate runs)
Bin** - Bin to which protein belongs
Protein Accession Number	nSpc*	Bin**	COG Annotation	KO Annotation	EC Annotation	Gene Product
BRHa_100348118	142541	c16a
BRHa_10031784	48088.2	c23	COG2247			Putative cell wall-binding domain
BRHa_100273551	28719.2	c22	COG2885,COG3637			Outer membrane protein and related peptidoglycan-associated (lipo)proteins
BRHa_10048013	26417	c20b				Copper amine oxidase N-terminal domain
BRHa_1006081106,BRHa_100743110	20918.9	c16a,c16a	COG0226	K02040		ABC-type phosphate transport system, periplasmic component
BRHa_100146156	16845.3	c16a	COG1344,COG1344	K02406		Flagellin and related hook-associated proteins
BRHa_100368520	16835.6	c22
BRHa_10032857	14991.5	c27	COG1894,COG3411,COG2768	K00335	EC:1.6.5.3	NADH:ubiquinone oxidoreductase, NADH-binding (51 kD) subunit
BRHa_1007437159	13854.9	c16a	COG4663			TRAP-type mannitol/chloroaromatic compound transport system, periplasmic component
BRHa_100725869	13651	c16a	COG2358	K07080		TRAP-type uncharacterized transport system, periplasmic component
BRHa_1003626108	12442.8	c22	COG1629
BRHa_100146147	11429.8	c16a	COG1344,COG1344	K02406		Flagellin and related hook-associated proteins
BRHa_100180434	11069.4	c16a	COG2885	K03640		Outer membrane protein and related peptidoglycan-associated (lipo)proteins
BRHa_1003223101	10892.7	c12	COG0180	K01867	EC:6.1.1.2
BRHa_1001763113	10059.2	c22				Protein of unknown function (DUF3450)
BRHa_1003749163	9201.39	c16a	COG0459	K04077		Chaperonin GroEL (HSP60 family)
BRHa_1003324141	8932.69	c16a	COG2885	K03640		Outer membrane protein and related peptidoglycan-associated (lipo)proteins
BRHa_10020677	8427.43	c35	COG2900	K03745		Uncharacterized protein conserved in bacteria
BRHa_1007356164	8377.44	c8a	COG1454	K13954	EC:1.1.1.1	Alcohol dehydrogenase, class IV
BRHa_100620016	7823.96	c57	COG0226	K02040		ABC-type phosphate transport system, periplasmic component
BRHa_100143416	7486.34	c23	COG2086	K03521		Electron transfer flavoprotein, beta subunit
BRHa_100267643	6572.14	c16a	COG1053	K00394	EC:1.8.99.2	Succinate dehydrogenase/fumarate reductase, flavoprotein subunit
BRHa_1006720170	6481.71	c12	COG1344			Flagellin and related hook-associated proteins
BRHa_100297226	6293.61	c16a	COG0834	K09969		ABC-type amino acid transport/signal transduction systems, periplasmic component/domain
BRHa_100622977	6272.41	c16a	COG0055	K02112	EC:3.6.3.14	F0F1-type ATP synthase, beta subunit
BRHa_1001763112	6071.4	c22	COG0811	K03561		Biopolymer transport proteins
BRHa_100262998	5422.48	c4a	COG1028	K07548	EC:1.1.1.35	Dehydrogenases with different specificities (related to short-chain alcohol dehydrogenases)
BRHa_10009005	5293.59	c22	COG4772			Outer membrane receptor for Fe3+-dicitrate
BRHa_100276828	5124.27	c22	COG3540	K01113	EC:3.1.3.1	Phosphodiesterase/alkaline phosphatase D
BRHa_100692244	5031.31	c16a	COG1227	K01507	EC:3.6.1.1	Inorganic pyrophosphatase/exopolyphosphatase
BRHa_100267642	4996.44	c16a	COG4231	K00395	EC:1.8.99.2	Adenosine-5'-phosphosulfate reductase beta subunit;
BRHa_100703414	4838.32	c37	COG1028	K07548	EC:1.1.1.35	Dehydrogenases with different specificities (related to short-chain alcohol dehydrogenases)
BRHa_100368521	4833.14	c22	COG1629			Outer membrane receptor proteins, mostly Fe transport
BRHa_100227753	4780.58	c16a	COG0365	K01908	EC:6.2.1.17	Acyl-coenzyme A synthetases/AMP-(fatty) acid ligases
BRHa_10001667	4744.8	c23	COG1882	K07540	EC:4.1.99.11	Pyruvate-formate lyase
BRHa_10000349	4333.8	c4a				Copper amine oxidase N-terminal domain
BRHa_100725861	4262.55	c16a
BRHa_100227759	4248.63	c16a	COG0365	K01895	EC:6.2.1.1	Acyl-coenzyme A synthetases/AMP-(fatty) acid ligases
BRHa_100163819	4241.17	c16a
BRHa_100254818	4238.65	c23	COG2310	K05795		Uncharacterized proteins involved in stress response, homologs of TerZ and putative cAMP-binding protein CABP1
BRHa_100435781	4173.74	c49				S-layer homology domain
BRHa_100622975	4090.88	c16a	COG0056	K02111	EC:3.6.3.14	F0F1-type ATP synthase, alpha subunit
BRHa_10057415	3867.1	c4c				Copper amine oxidase N-terminal domain
BRHa_1003749117	3718.53	c16a
BRHa_1003749115	3541.33	c16a	COG4796,COG4235	K02666
BRHa_10040748	3458.01	c7a	COG0214	K06215	EC:4.-	Pyridoxine biosynthesis enzyme
BRHa_100304452	3456.36	c22	COG1629			TonB-dependent Receptor Plug Domain
BRHa_100593022	3314.63	c22	COG1785	K01077	EC:3.1.3.1	Alkaline phosphatase
BRHa_10007716	3246.59	c23	COG0183	K00626	EC:2.3.1.9	Acetyl-CoA acetyltransferase
BRHa_10028419	3242.88	c22
BRHa_100126058	3203.75	c49	COG0747,COG0747	K02035		Bacterial extracellular solute-binding proteins, family 5 Middle
BRHa_100594516	3160.79	c16a	COG0683	K01999		ABC-type branched-chain amino acid transport systems, periplasmic component
BRHa_100691044	3097.74	c37	COG2310	K05795		Uncharacterized proteins involved in stress response, homologs of TerZ and putative cAMP-binding protein CABP1
BRHa_100254817	3097.74	c23	COG2310	K05795		Uncharacterized proteins involved in stress response, homologs of TerZ and putative cAMP-binding protein CABP1
BRHa_10012794	3022.15	c23	COG0055	K02112	EC:3.6.3.14	F0F1-type ATP synthase, beta subunit
BRHa_100622974	2976.49	c16a	COG0712	K02113	EC:3.6.3.14	F0F1-type ATP synthase, delta subunit (mitochondrial oligomycin sensitivity protein)
BRHa_100160119,BRHa_100699041	2968.28	c54,c52	COG0055	K02112	EC:3.6.3.14	F0F1-type ATP synthase, beta subunit
BRHa_100657099	2947.06	c16a	COG0683	K01999		ABC-type branched-chain amino acid transport systems, periplasmic component
BRHa_100393050	2930.15	c16a	COG4520			Surface antigen
BRHa_100622935	2890.17	c16a	COG2221	K11180	EC:1.8.99.3	Dissimilatory sulfite reductase (desulfoviridin), alpha and beta subunits
BRHa_100709234	2773.02	c22	COG1344	K02406		Flagellin and related hook-associated proteins
BRHa_10021717	2744.1	c21	COG0365	K01895	EC:6.2.1.1	Acyl-coenzyme A synthetases/AMP-(fatty) acid ligases
BRHa_100718732	2728.52	c16a	COG3437			Response regulator containing a CheY-like receiver domain and an HD-GYP domain
BRHa_100673812	2709.02	c22	COG2885	K03640		Outer membrane protein and related peptidoglycan-associated (lipo)proteins
BRHa_10025113	2707.95	c57	COG3203
BRHa_100585635	2688.53	c23	COG2069	K00194	EC:2.1.1.245	CO dehydrogenase/acetyl-CoA synthase delta subunit (corrinoid Fe-S protein)
BRHa_1002295375	2618.68	c12	COG0055	K02112	EC:3.6.3.14	F0F1-type ATP synthase, beta subunit
BRHa_100452610	2595.9	c22	COG2885			Outer membrane protein and related peptidoglycan-associated (lipo)proteins
BRHa_100691629	2460.03	c23	COG4770	K02160		Acetyl/propionyl-CoA carboxylase, alpha subunit
BRHa_100297245	2441.26	c16a	COG1538	K12543		Outer membrane protein
BRHa_100267645	2424.68	c16a	COG1148,COG1908	K03388	EC:1.8.98.1	Heterodisulfide reductase, subunit A and related polyferredoxins
BRHa_100687051	2364.34	c16a	COG0374	K06281	EC:1.12.99.6	Ni,Fe-hydrogenase I large subunit
BRHa_1003749116	2354.68	c16a	COG1450	K12282		Type II secretory pathway, component PulD
BRHa_1001033109	2278.22	c20a	COG0051	K02946		Ribosomal protein S10
BRHa_100237215	2218.21	c57	COG1538	K12340		Outer membrane protein
BRHa_1002438130,BRHa_100362967	2208.44	c41,c41	COG3203
BRHa_100267651,BRHa_100267664	2198.74	c16a,c16a	COG0050	K02358		GTPases - translation elongation factors
BRHa_1001515116	2166.96	c16a	COG1148	K03388	EC:1.8.98.1	Pyridine nucleotide-disulphide oxidoreductase
BRHa_10022604	2159.64	c37	COG2358	K07080		TRAP-type uncharacterized transport system, periplasmic component
BRHa_100369261	2117.85	c12	COG1053	K00394	EC:1.8.99.2	Succinate dehydrogenase/fumarate reductase, flavoprotein subunit
BRHa_100329918	2104.81	c12
BRHa_1003324132	2074.77	c16a
BRHa_100323946	1972.54	c41	COG0226	K02040		ABC-type phosphate transport system, periplasmic component
BRHa_10020884	1969.5	c41	COG5501			Predicted secreted protein - COG5501
BRHa_100588392	1964.12	c16a	COG3422			Uncharacterized conserved protein
BRHa_1006272106	1958.82	c16a	COG2980			Rare lipoprotein B
BRHa_100045715	1950.39	c49	COG0747,COG0747	K02035		ABC-type dipeptide transport system, periplasmic component
BRHa_100284120	1938.38	c22	COG0596	K10216	EC:3.7.1.9	Predicted hydrolases or acyltransferases (alpha/beta hydrolase superfamily) - COG0596
BRHa_1007437113	1934.96	c16a	COG0493	K00266	EC:1.4.1.13	NADPH-dependent glutamate synthase beta chain and related oxidoreductases
BRHa_10001797	1921.68	c57	COG1344	K02406		Flagellin and related hook-associated proteins
BRHa_10056282	1862.21	c49	COG1344	K02406		Flagellin and related hook-associated proteins
BRHa_100193365	1844.23	c22				PRC-barrel domain
BRHa_100598844	1833.99	c16a	COG2067	K06076		Long-chain fatty acid transport protein
BRHa_10007715,BRHa_100137015,BRHa_10031103	1809.83	c23,c37,c37	COG1028	K00059	EC:1.1.1.100	Dehydrogenases with different specificities (related to short-chain alcohol dehydrogenases)
BRHa_100330811	1759.75	c36	COG0806	K02860		RimM protein, required for 16S rRNA processing
BRHa_100169053	1747.1	c4a	COG1053	K00394	EC:1.8.99.2	Succinate dehydrogenase/fumarate reductase, flavoprotein subunit
BRHa_100722371	1726.96	c16a	COG1185	K00962	EC:2.7.7.8	Polyribonucleotide nucleotidyltransferase (polynucleotide phosphorylase)
BRHa_10061005	1715.36	c11				Porin subfamily
BRHa_100126537	1712.12	c58	COG1960	K00257
BRHa_100340821	1658.28	c20a	COG4577			Carbon dioxide concentrating mechanism/carboxysome shell protein
BRHa_100722334	1655.35	c16a	COG0652,COG0545	K01802	EC:5.2.1.8	Peptidyl-prolyl cis-trans isomerase (rotamase) - cyclophilin family
BRHa_10019852	1606.95	c23	COG0459	K04077		Chaperonin GroEL (HSP60 family)
BRHa_100374920	1596.57	c16a	COG4564	K03406		Cache domain
BRHa_100267629	1576.6	c16a	COG0330	K04088	EC:3.4.-	Membrane protease subunits, stomatin/prohibitin homologs
BRHa_100090077	1542.52	c22	COG1538	K12340		Outer membrane protein
BRHa_10053161	1491.53	c36	COG0226	K02040		ABC-type phosphate transport system, periplasmic component
BRHa_1003655156	1451.37	c8a				Copper amine oxidase N-terminal domain
BRHa_10070552	1450.44	c21	COG3203			Outer membrane protein (porin)
BRHa_100078514	1442.87	c23	COG1344	K02406		Flagellin and related hook-associated proteins
BRHa_10056657	1440.79	c23	COG1638			TRAP-type C4-dicarboxylate transport system, periplasmic component
BRHa_100387265	1439.87	c4a	COG2086	K03521		Electron transfer flavoprotein, beta subunit
BRHa_100291135	1439.3	c16a	COG1638			TRAP-type C4-dicarboxylate transport system, periplasmic component
BRHa_10059232	1425.01	c37	COG2247			Putative cell wall-binding domain
BRHa_100622936	1407.15	c16a	COG2221	K11181	EC:1.8.99.3	Dissimilatory sulfite reductase (desulfoviridin), alpha and beta subunits
BRHa_100431887	1387.61	c4a	COG0055	K02112	EC:3.6.3.14	F0F1-type ATP synthase, beta subunit
BRHa_10028091,BRHa_10032931	1383.17	c37,c23	COG0447,COG0086	K07539	EC:3.7.1.-	Dihydroxynaphthoic acid synthase
BRHa_10048896	1380.37	c57	COG2993	K00405	EC:1.9.3.1	Cbb3-type cytochrome oxidase, cytochrome c subunit
BRHa_100279022	1377.8	c4a	COG1454	K13954	EC:1.1.1.1	Alcohol dehydrogenase, class IV
BRHa_100687050	1377.34	c16a	COG1740	K06282	EC:1.12.99.6	Ni,Fe-hydrogenase I small subunit
BRHa_100227750	1345.62	c16a	COG4799	K01966	EC:6.4.1.3	Acetyl-CoA carboxylase, carboxyltransferase component (subunits alpha and beta)
BRHa_100252619	1335.98	c16a	COG2046	K00958	EC:2.7.7.4	ATP sulfurylase (sulfate adenylyltransferase)
BRHa_100725849	1328.88	c16a	COG0329	K01714	EC:4.3.3.7	Dihydrodipicolinate synthase/N-acetylneuraminate lyase
BRHa_10051265	1317.9	c2	COG3203
BRHa_100591544	1303.92	c8a	COG2310	K05795		Uncharacterized proteins involved in stress response, homologs of TerZ and putative cAMP-binding protein CABP1
BRHa_100247225	1296.27	c23	COG2247,COG4625			Putative cell wall-binding domain
BRHa_100511327	1278.23	c37	COG0459	K04077		Chaperonin GroEL (HSP60 family)
BRHa_100161668,BRHa_100226358	1277.74	c22,c22				Protein of unknown function (DUF3035)
BRHa_10011713	1220.55	c23	COG2221	K11181	EC:1.8.99.3	Dissimilatory sulfite reductase (desulfoviridin), alpha and beta subunits
BRHa_100585632	1216.94	c23	COG1456	K00197	EC:2.1.1.245	CO dehydrogenase/acetyl-CoA synthase gamma subunit (corrinoid Fe-S protein)
BRHa_1001763108	1209.43	c22	COG0810	K03832		Gram-negative bacterial tonB protein
BRHa_10030282	1202.55	c22	COG4446	K00666	EC:6.2.1.-	Protein of unknown function (DUF1499)
BRHa_100159351	1201.69	c29	COG2885			Outer membrane protein and related peptidoglycan-associated (lipo)proteins
BRHa_100143417	1187.67	c23	COG2025	K03522		Electron transfer flavoprotein, alpha subunit
BRHa_10034106	1182.38	c21	COG1344,COG1344	K02406		Flagellin and related hook-associated proteins
BRHa_100354565	1181.07	c16a	COG1151	K00190	EC:1.2.7.4	6Fe-6S prismane cluster-containing protein
BRHa_10011714	1179.26	c23	COG2221	K11180	EC:1.8.99.3	Dissimilatory sulfite reductase (desulfoviridin), alpha and beta subunits
BRHa_10038336	1172.13	c46	COG3746	K07221		Phosphate-selective porin
BRHa_100197916	1154.29	c22	COG0589			Universal stress protein UspA and related nucleotide-binding proteins
BRHa_100374923	1141.11	c16a	COG2524			Predicted transcriptional regulator, contains C-terminal CBS domains
BRHa_100721846	1129.35	c22	COG1629			Outer membrane receptor proteins, mostly Fe transport
BRHa_100627228	1118.03	c16a	COG0480	K02355		Translation elongation factors (GTPases)
BRHa_1001804275	1099.85	c16a	COG0674,COG1013,COG1014,COG1013,COG1143	K03737	EC:1.2.7.-	Pyruvate:ferredoxin oxidoreductase and related 2-oxoacid:ferredoxin oxidoreductases, alpha subunit
BRHa_10070855	1076.77	c57	COG0055	K02112	EC:3.6.3.14	F0F1-type ATP synthase, beta subunit
BRHa_100227719	1064.54	c16a	COG1960	K00248	EC:1.3.8.1	Acyl-CoA dehydrogenases
BRHa_100585631	1044.04	c23	COG1614,COG1152	K14138	EC:1.2.7.4	CO dehydrogenase/acetyl-CoA synthase beta subunit
BRHa_10071851	1015.09	c4c	COG2086	K03521		Electron transfer flavoprotein, beta subunit
BRHa_100119648,BRHa_10054061	996.21	c49,c49	COG1344	K02406		Flagellin and related hook-associated proteins
BRHa_10063733	991.41	c40	COG0495	K01869	EC:6.1.1.4	Leucyl-tRNA synthetase
BRHa_100567066	967.07	c20a	COG0226	K02040		ABC-type phosphate transport system, periplasmic component
BRHa_100513924	965.12	c32
BRHa_100725848	961.54	c16a	COG0289	K00215	EC:1.3.1.26	Dihydrodipicolinate reductase
BRHa_1003324134	960.06	c16a	COG0425	K04085	EC:2.8.1.-	Predicted redox protein, regulator of disulfide bond formation - COG0425
BRHa_1007437112	957.78	c16a	COG0543	K00528	EC:1.18.1.2	2-polyprenylphenol hydroxylase and related flavodoxin oxidoreductases
BRHa_1004263103	956.56	c16a				Curli production assembly/transport component CsgG
BRHa_100650736	953.88	c19	COG0186	K02961		Ribosomal protein S17
BRHa_100559031	953.12	c22
BRHa_10030131	946.03	c4c	COG1960	K00248	EC:1.3.8.1	Acyl-CoA dehydrogenases
BRHa_1003655142	942.54	c8a	COG0055	K02112	EC:3.6.3.14	F0F1-type ATP synthase, beta subunit
BRHa_100227744	930.19	c16a	COG1884,COG2185	K01847	EC:5.4.99.2	Methylmalonyl-CoA mutase, N-terminal domain/subunit
BRHa_100622335	909.58	c12	COG0459	K04077		Chaperonin GroEL (HSP60 family)
BRHa_100302813	903.74	c22	COG4206,COG4771,COG4206			Outer membrane cobalamin receptor protein
BRHa_1003324152	902.25	c16a	COG0041	K01588	EC:5.4.99.18	Phosphoribosylcarboxyaminoimidazole (NCAIR) mutase
BRHa_1001515117	898.62	c16a	COG1148,COG1148,COG1148	K03388	EC:1.8.98.1
BRHa_100193356	894.21	c22	COG0782	K03624		Transcription elongation factor
BRHa_100085020	894.21	c5	COG0782	K03624		Transcription elongation factor
BRHa_10047171	881.26	c4a	COG1344	K02406		Flagellin and related hook-associated proteins
BRHa_100367448	870.02	c8a	COG1053	K00394	EC:1.8.99.2	Succinate dehydrogenase/fumarate reductase, flavoprotein subunit
BRHa_1001515189	855.67	c16a	COG5338			Uncharacterized protein conserved in bacteria (DUF2320)
BRHa_100705840	854.05	c16a	COG3807			Uncharacterized protein conserved in bacteria
BRHa_10065448	844.35	c16a	COG0589			Universal stress protein UspA and related nucleotide-binding proteins
BRHa_100030891	844.34	c16a	COG0834	K02030		ABC-type amino acid transport/signal transduction systems, periplasmic component/domain
BRHa_100451115	840.02	c57	COG0050	K02358		GTPases - translation elongation factors
BRHa_100585630	838.75	c23	COG1151	K00190	EC:1.2.7.4	6Fe-6S prismane cluster-containing protein
BRHa_1007437100	834.67	c16a				CBS domain
BRHa_100703410	824.47	c37	COG1024	K07546	EC:4.2.1.-	Enoyl-CoA hydratase/carnithine racemase
BRHa_10070752	823.48	c23	COG2046	K00958	EC:2.7.7.4	ATP sulfurylase (sulfate adenylyltransferase)
BRHa_100725851	821.63	c16a	COG3401
BRHa_1002629137	814.28	c4a	COG1028	K07548	EC:1.1.1.35	Dehydrogenases with different specificities (related to short-chain alcohol dehydrogenases)
BRHa_10070342	791.06	c37	COG1882	K07540	EC:4.1.99.11	Pyruvate-formate lyase
BRHa_100459015	789.03	c49	COG4386			S-layer homology domain
BRHa_10061205	781.77	c57	COG1850	K01601	EC:4.1.1.39	Ribulose 1,5-bisphosphate carboxylase, large subunit
BRHa_100392411	777.75	c37	COG2508,COG3604
BRHa_1002295374	777.45	c12	COG0224	K02115	EC:3.6.3.14	F0F1-type ATP synthase, gamma subunit
BRHa_100180469	776.69	c16a
BRHa_1001804207,BRHa_1003724123	776.36	c16a,c16a	COG3448			CBS-domain-containing membrane protein
BRHa_100441946,BRHa_100724573	774.97	c49,c49
BRHa_10042323	774.69	c49	COG0484			S-layer homology domain
BRHa_100687012	765.29	c16a	COG4656	K03615		Predicted NADH:ubiquinone oxidoreductase, subunit RnfC - COG4656
BRHa_100688823	752.39	c37	COG1595	K03088		DNA-directed RNA polymerase specialized sigma subunit, sigma24 homolog
BRHa_100676428	750.87	c16a	COG2823	K04065		Predicted periplasmic or secreted lipoprotein
BRHa_100195713	743.27	c23	COG0543			2-polyprenylphenol hydroxylase and related flavodoxin oxidoreductases
BRHa_10004666	739.62	c32
BRHa_100687061	734	c16a	COG3643,COG3404	K13990	EC:2.1.2.5	Glutamate formiminotransferase
BRHa_100585636,BRHa_100043965	733.52	c23,c37	COG1410	K15023		Pterin binding enzyme
BRHa_100622973	732.63	c16a	COG0711	K02109	EC:3.6.3.14	F0F1-type ATP synthase, subunit b
BRHa_100700814	720.77	c22	COG2133			Glucose/sorbosone dehydrogenases
BRHa_10064871	713.89	c4a	COG1344	K02406		Flagellin and related hook-associated proteins
BRHa_100393039	711.95	c16a	COG0840,COG2703	K03406		Methyl-accepting chemotaxis protein
BRHa_1003749177	707.53	c16a	COG0589			Universal stress protein UspA and related nucleotide-binding proteins
BRHa_100426345	696.96	c16a	COG0683	K01999		ABC-type branched-chain amino acid transport systems, periplasmic component
BRHa_100173915	691.58	c23	COG0119	K02594	EC:2.3.3.14	Isopropylmalate/homocitrate/citramalate synthases
BRHa_100393024	673.04	c16a	COG3221	K02044		ABC-type phosphate/phosphonate transport system, periplasmic component
BRHa_1002550112	661.58	c12	COG2221	K11180	EC:1.8.99.3	Dissimilatory sulfite reductase (desulfoviridin), alpha and beta subunits
BRHa_100705879	660.85	c16a	COG0776	K03530		Bacterial nucleoid DNA-binding protein
BRHa_10004856	658.65	c54	COG0459	K04077		Chaperonin GroEL (HSP60 family)
BRHa_10025264	644	c16a	COG4968
BRHa_10045118	639.31	c57	COG0244	K02864		Ribosomal protein L10
BRHa_100600234	635.5	c4a	COG1456	K00197	EC:2.1.1.245	CO dehydrogenase/acetyl-CoA synthase gamma subunit (corrinoid Fe-S protein)
BRHa_10028414	633.52	c22	COG3971	K02554	EC:4.2.1.80	2-keto-4-pentenoate hydratase
BRHa_1007437187	632.68	c16a	COG5000			HAMP domain
BRHa_10060133	630.32	c38	COG1520			FOG: WD40-like repeat
BRHa_1004263247	628.81	c16a	COG0840			Methyl-accepting chemotaxis protein
BRHa_100017740	627.66	c22	COG1012	K00128	EC:1.2.1.3	NAD-dependent aldehyde dehydrogenases
BRHa_100419145	623.46	c57	COG0057	K00134	EC:1.2.1.12	Glyceraldehyde-3-phosphate dehydrogenase/erythrose-4-phosphate dehydrogenase
BRHa_10051264	622.97	c2	COG3203
BRHa_100386224	620.95	c23	COG0191	K01624	EC:4.1.2.13	Fructose/tagatose bisphosphate aldolase
BRHa_10030133	618.65	c4c	COG1028			Dehydrogenases with different specificities (related to short-chain alcohol dehydrogenases)
BRHa_100369260	615.27	c12	COG4231	K00395	EC:1.8.99.2	Adenosine-5'-phosphosulfate reductase beta subunit;
BRHa_100111212	611.13	c16a	COG0059,COG0059	K00053	EC:1.1.1.86	Ketol-acid reductoisomerase
BRHa_10048264	600.46	c7a	COG0100	K02948		Ribosomal protein S11
BRHa_100651429	598.49	c4b				Copper amine oxidase N-terminal domain
BRHa_10070751	592.77	c23		K00395	EC:1.8.99.2
BRHa_100210399,BRHa_100287612,BRHa_100552268,BRHa_10059801,BRHa_100598838,BRHa_100711010,BRHa_10071852	590.39	c4b,c4b,c4b,c4b,c16a,c16a,c4c	COG1960	K00248	EC:1.3.99.2	Acyl-CoA dehydrogenases
BRHa_100301147	586.81	c0	COG0148	K01689	EC:4.2.1.11	Enolase
BRHa_100559020	576.87	c22	COG1629	K02014		Outer membrane receptor proteins, mostly Fe transport
BRHa_100385318,BRHa_10074511	574.71	c23,c37	COG1053	K00239	EC:1.3.99.1	Succinate dehydrogenase/fumarate reductase, flavoprotein subunit
BRHa_1001515241	573.26	c16a	COG0111	K00058	EC:1.1.1.95	Phosphoglycerate dehydrogenase and related dehydrogenases
BRHa_100060611	568.77	c20a	COG1053	K00239	EC:1.3.99.1	Succinate dehydrogenase/fumarate reductase, flavoprotein subunit
BRHa_100017023	563.91	c12
BRHa_100044035,BRHa_1005672116,BRHa_1007356229	563.31	c8a,c8a,c8a	COG0834	K02030		ABC-type amino acid transport/signal transduction systems, periplasmic component/domain
BRHa_100315523	560.59	c23	COG2759	K01938	EC:6.3.4.3	Formyltetrahydrofolate synthetase
BRHa_100473210	560.47	c22	COG4771,COG4771			Outer membrane receptor for ferrienterochelin and colicins
BRHa_100262984	555.7	c4a	COG0183	K00626	EC:2.3.1.9	Acetyl-CoA acetyltransferase
BRHa_100267689	554.37	c16a	COG0100	K02948		Ribosomal protein S11
BRHa_100284110	550.62	c22	COG1554			Protein of unknown function (DUF1329)
BRHa_100622366	547.97	c12	COG2885	K03640		Outer membrane protein and related peptidoglycan-associated (lipo)proteins
BRHa_100450430	545.7	c20a	COG1344,COG1344	K02406		Flagellin and related hook-associated proteins
BRHa_100291141	543.6	c16a	COG0840,COG5278	K03406		Methyl-accepting chemotaxis protein
BRHa_100267646	541.38	c16a	COG1150,COG2181
BRHa_1000308196	541.17	c16a	COG0148	K01689	EC:4.2.1.11	Enolase
BRHa_100197929	540.3	c22	COG3439			Uncharacterized conserved protein - COG3439
BRHa_100271010,BRHa_100304510	539.52	c37,c23	COG4864			Uncharacterized protein conserved in bacteria
BRHa_100354566	539.51	c16a	COG2069,COG3064	K00194	EC:2.1.1.245	CO dehydrogenase/acetyl-CoA synthase delta subunit (corrinoid Fe-S protein)
BRHa_100314515	537.65	c20a	COG4864			Uncharacterized protein conserved in bacteria
BRHa_10055317	535.4	c23	COG1227	K15986	EC:3.6.1.1	Inorganic pyrophosphatase/exopolyphosphatase
BRHa_100323710,BRHa_100390732	529.74	c25,c19	COG4864			Uncharacterized protein conserved in bacteria
BRHa_10070349	527.33	c37	COG1960	K07545	EC:1.3.8.3	Acyl-CoA dehydrogenases
BRHa_1004263142	523.01	c16a	COG1038	K01961	EC:6.3.4.14	Pyruvate carboxylase
BRHa_10013573,BRHa_100658717	521.81	c4b,c8a	COG4864			Uncharacterized protein conserved in bacteria
BRHa_1001515246	518.69	c16a	COG1825	K02897		Ribosomal protein L25 (general stress protein Ctc)
BRHa_1002735126	518.69	c22	COG2234	K01423		Predicted aminopeptidases - COG2234
BRHa_100721814	509.13	c22				Tellurite resistance protein TerB
BRHa_100557612	508.65	c22	COG0251	K07567		Putative translation initiation inhibitor, yjgF family
BRHa_100285615	508.31	c23	COG0050	K02358		GTPases - translation elongation factors
BRHa_100403985	505.25	c29	COG4206,COG4771,COG4206			Outer membrane cobalamin receptor protein
BRHa_1003749111	504.94	c16a	COG4972	K02662		Tfp pilus assembly protein, ATPase PilM
BRHa_100699146	502.29	c29	COG0811	K03561		Biopolymer transport proteins
BRHa_100267644	501.77	c16a	COG1148	K03388	EC:1.8.98.1
BRHa_100307726,BRHa_10055317	499.74	c37,c23	COG1227	K15986	EC:3.6.1.1	Inorganic pyrophosphatase/exopolyphosphatase
BRHa_10026373	498.93	c25				Protein of unknown function (DUF3307)
BRHa_10068483	496.23	c20a	COG3264	K08867	EC:2.7.11.1
BRHa_100306433	495.21	c23	COG0683	K01999		ABC-type branched-chain amino acid transport systems, periplasmic component
BRHa_100718727	493.26	c16a	COG1148,COG1148,COG1148,COG1148,COG1149,COG1149	K03388	EC:1.8.98.1	Pyridine nucleotide-disulphide oxidoreductase
BRHa_1004949219	483.32	c20a	COG2358	K07080		TRAP-type uncharacterized transport system, periplasmic component
BRHa_1007437171	481.32	c16a	COG1448	K00832	EC:2.6.1.57	Aspartate/tyrosine/aromatic aminotransferase
BRHa_10049335	480.37	c9				Porin subfamily
BRHa_100146511	476.56	c25
BRHa_100598823	476.28	c16a	COG2414	K03738	EC:1.2.7.5	Aldehyde:ferredoxin oxidoreductase
BRHa_100180468	475.47	c16a
BRHa_100210617	473.43	c22	COG0330	K04087	EC:3.4.-	Membrane protease subunits, stomatin/prohibitin homologs
BRHa_10039631	471.52	c21	COG0096	K02994		Ribosomal protein S8
BRHa_100116524	469.28	c22	COG0711	K02109	EC:3.6.3.14	F0F1-type ATP synthase, subunit b
BRHa_10073831	467.27	c37	COG0055	K02112	EC:3.6.3.14	F0F1-type ATP synthase, beta subunit
BRHa_1007356188	466.67	c8a	COG2414	K03738	EC:1.2.7.5	Aldehyde:ferredoxin oxidoreductase
BRHa_100482010	461.05	c22
BRHa_10069228	460.58	c16a	COG0643,COG0784,COG0643,COG2198	K03407	EC:2.7.13.3	Chemotaxis protein histidine kinase and related kinases
BRHa_100156136	453.28	c29	COG1344	K02406		Flagellin and related hook-associated proteins
BRHa_100354543	445.69	c16a	COG3383	K00123	EC:1.2.1.2	Uncharacterized anaerobic dehydrogenase
BRHa_10012792	444.98	c23	COG0056	K02111	EC:3.6.3.14	F0F1-type ATP synthase, alpha subunit
BRHa_100332427	444.59	c16a	COG0265,COG0265	K01362		Trypsin-like serine proteases, typically periplasmic, contain C-terminal PDZ domain
BRHa_100267678	444.32	c16a	COG0094	K02931		Ribosomal protein L5
BRHa_100374921	444.31	c16a	COG0840	K03406		Methyl-accepting chemotaxis protein
BRHa_100332442	442.82	c16a	COG0683	K01999		ABC-type branched-chain amino acid transport systems, periplasmic component
BRHa_100098248	441.42	c22				Domain of unknown function (DUF3576)
BRHa_100494619	440.96	c29	COG4771
BRHa_100332486	440.24	c16a	COG0372	K01647	EC:2.3.3.1	Citrate synthase
BRHa_100397452	436.14	c52	COG1393			Arsenate reductase and related proteins, glutaredoxin family
BRHa_100622964	434.84	c16a	COG0057	K00134	EC:1.2.1.12	Glyceraldehyde-3-phosphate dehydrogenase/erythrose-4-phosphate dehydrogenase
BRHa_100234966	429.96	c41	COG3221	K02044		ABC-type phosphate/phosphonate transport system, periplasmic component
BRHa_100591542	425.87	c8a	COG2310	K05795		Uncharacterized proteins involved in stress response, homologs of TerZ and putative cAMP-binding protein CABP1
BRHa_100267659	425.43	c16a	COG0085,COG0085,COG0085	K03043	EC:2.7.7.6	DNA-directed RNA polymerase, beta subunit/140 kD subunit
BRHa_100210213	423.72	c23	COG3679,COG4278			Uncharacterized conserved protein - COG3679
BRHa_100301148	422.63	c0	COG2919	K05589		Septum formation initiator
BRHa_1007437130	421.34	c16a	COG0028	K01652	EC:2.2.1.6	Thiamine pyrophosphate-requiring enzymes [acetolactate synthase, pyruvate dehydrogenase (cytochrome), glyoxylate carboligase, phosphonopyruvate decarboxylase]
BRHa_100087941	416.63	c22	COG0055	K02112	EC:3.6.3.14	F0F1-type ATP synthase, beta subunit
BRHa_10068708	415.39	c16a	COG4657	K03617		Predicted NADH:ubiquinone oxidoreductase, subunit RnfA - COG4657
BRHa_10044205	406.93	c22
BRHa_1007356146	405.69	c8a	COG2358	K07080		TRAP-type uncharacterized transport system, periplasmic component
BRHa_100338034	399.19	c20a	COG0747	K02035		ABC-type dipeptide transport system, periplasmic component
BRHa_1004920115	399.1	c8a	COG0154	K01426	EC:3.5.1.4	Asp-tRNAAsn/Glu-tRNAGln amidotransferase A subunit and related amidases
BRHa_1003749106	397.87	c16a	COG0057	K00134	EC:1.2.1.12	Glyceraldehyde-3-phosphate dehydrogenase/erythrose-4-phosphate dehydrogenase
BRHa_100494993	387.41	c20a	COG1115	K03310		Na+/alanine symporter
BRHa_10053251	385.48	c13
BRHa_100536882	385.1	c12
BRHa_100354564	383.79	c16a	COG1614,COG1152,COG1152	K14138	EC:1.2.7.4	CO dehydrogenase/acetyl-CoA synthase beta subunit
BRHa_10070754	378.5	c23	COG1148,COG1148,COG1908	K03388	EC:1.8.98.1	Methyl-viologen-reducing hydrogenase, delta subunit
BRHa_10029728	377.59	c16a	COG1190	K04567	EC:6.1.1.6	Lysyl-tRNA synthetase (class II)
BRHa_100745022	377.05	c23	COG1744			Uncharacterized ABC-type transport system, periplasmic component/surface lipoprotein
BRHa_10019643	374.69	c57	COG1629	K02014		Outer membrane receptor proteins, mostly Fe transport
BRHa_100263146	374.68	c8a	COG0683	K01999		ABC-type branched-chain amino acid transport systems, periplasmic component
BRHa_100169087	373.69	c4a	COG3808	K01507	EC:3.6.1.1	Inorganic pyrophosphatase
BRHa_100721812	368.31	c22
BRHa_100406119	366.36	c20a	COG1638			TRAP-type C4-dicarboxylate transport system, periplasmic component
BRHa_100169691	365.22	c12	COG0226	K02040		ABC-type phosphate transport system, periplasmic component
BRHa_100354563	364.39	c16a	COG1456	K00197	EC:2.1.1.245	CO dehydrogenase/acetyl-CoA synthase gamma subunit (corrinoid Fe-S protein)
BRHa_10033128	359.23	c36	COG0106	K01814	EC:5.3.1.16	Phosphoribosylformimino-5-aminoimidazole carboxamide ribonucleotide (ProFAR) isomerase
BRHa_10016777,BRHa_100534154	358.14	c37,c23	COG0543	K00528	EC:1.18.1.2	2-polyprenylphenol hydroxylase and related flavodoxin oxidoreductases
BRHa_100703028	356.57	c16a	COG0069			Glutamate synthase domain 2
BRHa_100392026,BRHa_100414112	355.9	c37,c37	COG1960	K00249	EC:1.3.8.7	Acyl-CoA dehydrogenases
BRHa_1003991317	352.24	c19				S-layer homology domain
BRHa_100304436	347.29	c22				Bacterial protein of unknown function (Gcw_chp)
BRHa_1001804170,BRHa_100372486	340.94	c16a,c16a	COG4663			TRAP-type mannitol/chloroaromatic compound transport system, periplasmic component
BRHa_100625832	339.5	c12	COG1454			Alcohol dehydrogenase, class IV
BRHa_1001515121	336.57	c16a	COG3259	K14126	EC:1.12.99.-	Coenzyme F420-reducing hydrogenase, alpha subunit
BRHa_100354562	336.45	c16a	COG1410			Pterin binding enzyme
BRHa_100414336	336.09	c22	COG5338			Uncharacterized protein conserved in bacteria
BRHa_100262985	334.63	c4a	COG1028	K00059	EC:1.1.1.100	Dehydrogenases with different specificities (related to short-chain alcohol dehydrogenases)
BRHa_100279710	334.47	c22	COG5338			Uncharacterized protein conserved in bacteria
BRHa_100617011	334.09	c16a	COG0604	K00344	EC:1.6.5.5	NADPH:quinone reductase and related Zn-dependent oxidoreductases
BRHa_100613146	333.38	c16a	COG0183	K00632	EC:2.3.1.16	Acetyl-CoA acetyltransferase
BRHa_100347941	332.62	c54	COG0401			Uncharacterized homolog of Blt101
BRHa_10072876	329.54	c49	COG0484			S-layer homology domain
BRHa_100204339	328.28	c16a	COG0243			Anaerobic dehydrogenases, typically selenocysteine-containing
BRHa_10035834	327.77	c41	COG1252	K00386		NADH dehydrogenase, FAD-containing subunit
BRHa_100267658	323.48	c16a	COG0222	K02935		Ribosomal protein L7/L12
BRHa_100534179	322.49	c23	COG0686	K00259	EC:1.4.1.1	Alanine dehydrogenase
BRHa_100229544	321.3	c12	COG1151	K00190	EC:1.2.7.4	6Fe-6S prismane cluster-containing protein
BRHa_1000675101	318.77	c41	COG0687	K02055		Spermidine/putrescine-binding periplasmic protein
BRHa_1001804188,BRHa_1003724105	317.38	c16a,c16a	COG1744	K07335		Uncharacterized ABC-type transport system, periplasmic component/surface lipoprotein
BRHa_1003080116	316.98	c8a	COG1732	K05845		Periplasmic glycine betaine/choline-binding (lipo)protein of an ABC-type transport system (osmoprotectant binding protein)
BRHa_100502954,BRHa_10067154	316.61	c41,c2	COG0055	K02112	EC:3.6.3.14	F0F1-type ATP synthase, beta subunit
BRHa_1007437101	315.82	c16a	COG0663
BRHa_100227734	314.92	c16a	COG3448	K04767		CBS-domain-containing membrane protein
BRHa_10009605	314.35	c22	COG3133	K06077		Outer membrane lipoprotein
BRHa_100462041	313.86	c8a	COG1960			Acyl-CoA dehydrogenases
BRHa_100227752	312.56	c16a	COG0045	K01903	EC:6.2.1.5	Succinyl-CoA synthetase, beta subunit
BRHa_100705865	311.9	c16a	COG0436	K10206	EC:2.6.1.83	Aspartate/tyrosine/aromatic aminotransferase
BRHa_10046388,BRHa_100601978,BRHa_100738313	309.39	c23,c12,c37	COG0112	K00600	EC:2.1.2.1	Glycine/serine hydroxymethyltransferase
BRHa_10026595	306.27	c57	COG3517	K11900		Uncharacterized protein conserved in bacteria
BRHa_100387266	305.49	c4a	COG2025	K03522		Electron transfer flavoprotein, alpha subunit
BRHa_100513983	303.96	c32	COG1629			Outer membrane receptor proteins, mostly Fe transport
BRHa_1003655115	300.68	c8a	COG2358	K07080		TRAP-type uncharacterized transport system, periplasmic component
BRHa_100227751	300.49	c16a	COG0074	K01902	EC:6.2.1.5	Succinyl-CoA synthetase, alpha subunit
BRHa_10013707	297.77	c37	COG0683	K01999		ABC-type branched-chain amino acid transport systems, periplasmic component
BRHa_100389734	290.17	c12	COG4747			ACT domain-containing protein
BRHa_100184323	289.14	c4a	COG2759	K01938	EC:6.3.4.3	Formyltetrahydrofolate synthetase
BRHa_10001665,BRHa_10070344	286.34	c23,c37	COG0714	K04748	EC:1.7.99.7	AAA domain (dynein-related subfamily)
BRHa_10019833	284.78	c3				Peptidase propeptide and YPEB domain
BRHa_10009004	283.94	c22	COG0459	K04077		Chaperonin GroEL (HSP60 family)
BRHa_100691632	283.82	c23	COG1960	K16173	EC:1.3.99.32	Acyl-CoA dehydrogenases
BRHa_1002629133	283.65	c4a	COG1024	K07546	EC:4.2.1.-	Enoyl-CoA hydratase/carnithine racemase
BRHa_100052438	282.27	c29
BRHa_100725884	281.86	c16a	COG2425	K07114		Vault protein inter-alpha-trypsin
BRHa_10004206	281.25	c16a	COG0840,COG4564,COG4564	K03406		Methyl-accepting chemotaxis protein
BRHa_10005767	280.36	c4c
BRHa_100273515	276.63	c22	COG2993	K00405	EC:1.9.3.1	Cbb3-type cytochrome oxidase, cytochrome c subunit
BRHa_100036318,BRHa_100374125,BRHa_100459315	276.63	c25,c25,c49	COG0050	K02358		GTPases - translation elongation factors
BRHa_1004263163	276.21	c16a	COG2984	K01989		ABC-type uncharacterized transport system, periplasmic component
BRHa_100043965,BRHa_100585636	275.05	c37,c23	COG1410	K15023		Pterin binding enzyme
BRHa_1004074105,BRHa_100386226,BRHa_1003991232,BRHa_100738323	268.96	c7a,c23,c19,c37	COG1494	K02446	EC:3.1.3.11	Fructose-1,6-bisphosphatase/sedoheptulose 1,7-bisphosphatase and related proteins
BRHa_10026879,BRHa_100306433	268.28	c37,c23	COG0683	K01999		ABC-type branched-chain amino acid transport systems, periplasmic component
BRHa_100267628	265.99	c16a	COG0330	K04087	EC:3.4.-	Membrane protease subunits, stomatin/prohibitin homologs
BRHa_100073016	265.99	c22	COG0508,COG0508	K00658	EC:2.3.1.61	Pyruvate/2-oxoglutarate dehydrogenase complex, dihydrolipoamide acyltransferase (E2) component, and related enzymes
BRHa_100368541,BRHa_100407357,BRHa_100688113	261.96	c22,c22,c22	COG0050	K02358		GTPases - translation elongation factors
BRHa_100111614,BRHa_100139740	261.23	c4a,c4b	COG0459	K04077		Chaperonin GroEL (HSP60 family)
BRHa_100262999	259.34	c4a	COG0183	K07550	EC:2.3.1.-	Acetyl-CoA acetyltransferase
BRHa_10014592	259.34	c20a	COG4803			Predicted membrane protein - COG4803
BRHa_100304471	257.75	c22	COG1024	K13766	EC:4.2.1.18	Enoyl-CoA hydratase/carnithine racemase
BRHa_100608111	256.15	c16a	COG1538	K03287		Outer membrane protein
BRHa_1004263165	256.13	c16a		K07803
BRHa_1003324155	255.87	c16a	COG4770	K01965	EC:6.4.1.3	Acetyl/propionyl-CoA carboxylase, alpha subunit
BRHa_100622951	255.72	c16a	COG0001	K01845	EC:5.4.3.8	Glutamate-1-semialdehyde aminotransferase
BRHa_10002508,BRHa_100220221,BRHa_1002629148	255.47	c8a,c8a,c4a	COG1960	K00249	EC:1.3.8.7	Acyl-CoA dehydrogenases
BRHa_1007010211	255.15	c41	COG0737,COG2931,COG3391	K01077	EC:3.1.3.1	5'-nucleotidase/2',3'-cyclic phosphodiesterase and related esterases
BRHa_100743190	255.08	c16a
BRHa_100464373	251.31	c20a	COG1638	K11688		TRAP-type C4-dicarboxylate transport system, periplasmic component
BRHa_1001515209	249.45	c16a	COG0426			Uncharacterized flavoproteins
BRHa_100722364	248.29	c16a	COG0195,COG1095	K02600		Transcription elongation factor
BRHa_100666512	246.63	c23	COG0683	K01999		ABC-type branched-chain amino acid transport systems, periplasmic component
BRHa_1003749330	246.08	c16a	COG2358	K07080		TRAP-type uncharacterized transport system, periplasmic component
BRHa_10055311	245.53	c23	COG0154	K02433	EC:6.3.5.6	Asp-tRNAAsn/Glu-tRNAGln amidotransferase A subunit and related amidases
BRHa_100681549	245.2	c4a	COG4864			Uncharacterized protein conserved in bacteria
BRHa_1003740125	242.69	c7a	COG4883			Uncharacterized protein conserved in archaea
BRHa_1001515206	242.57	c16a	COG1151	K00378	EC:1.7.-	6Fe-6S prismane cluster-containing protein
BRHa_10001747,BRHa_100087941	240.73	c29,c22	COG0055	K02112	EC:3.6.3.14	F0F1-type ATP synthase, beta subunit
BRHa_100586430	238.76	c16a	COG1196			Protein of unknown function (DUF3373)
BRHa_100241623	238.1	c23	COG1048	K01681	EC:4.2.1.-	Aconitase A
BRHa_10068707	237.66	c16a	COG2878,COG2221	K03616		Predicted NADH:ubiquinone oxidoreductase, subunit RnfB - COG2878
BRHa_1002295455	236.96	c12	COG2755			Lysophospholipase L1 and related esterases
BRHa_100618621	236.54	c23	COG2876	K03856	EC:2.5.1.54	3-deoxy-D-arabino-heptulosonate 7-phosphate (DAHP) synthase
BRHa_100137012	235.22	c37	COG1064	K13953	EC:1.1.1.1	Zn-dependent alcohol dehydrogenases
BRHa_10024183	233.47	c57	COG0183	K00626	EC:2.3.1.9	Acetyl-CoA acetyltransferase
BRHa_100682710	232.5	c27	COG0055	K02112	EC:3.6.3.14	F0F1-type ATP synthase, beta subunit
BRHa_100195118	230.52	c35	COG0776	K03530		Bacterial nucleoid DNA-binding protein
BRHa_1003749212	229.25	c16a	COG1528	K02217	EC:1.16.3.1	Ferritin-like protein
BRHa_10011052	227.96	c12	COG3259	K14126	EC:1.12.99.-	Coenzyme F420-reducing hydrogenase, alpha subunit
BRHa_100588355	226.71	c16a	COG0840	K03406		Methyl-accepting chemotaxis protein
BRHa_10030139	225.39	c4c	COG1638			TRAP-type C4-dicarboxylate transport system, periplasmic component
BRHa_100676462	225.39	c16a	COG0840	K03406		Methyl-accepting chemotaxis protein
BRHa_10012635,BRHa_100600237	225.29	c4c,c4a	COG1410	K15023		Pterin binding enzyme
BRHa_100386226,BRHa_1003991232,BRHa_1004074105,BRHa_100738323	224.81	c23,c19,c7a,c37	COG1494	K02446	EC:3.1.3.11	Fructose-1,6-bisphosphatase/sedoheptulose 1,7-bisphosphatase and related proteins
BRHa_10045809	223.39	c4c	COG2025	K03522		Electron transfer flavoprotein, alpha subunit
BRHa_100291184	223.15	c16a	COG0840,COG3290	K03406		Methyl-accepting chemotaxis protein
BRHa_100586438	221.79	c16a	COG2766	K07180		Putative Ser protein kinase
BRHa_1001696147	221.67	c12	COG3808	K01507	EC:3.6.1.1	Inorganic pyrophosphatase
BRHa_100227749	220.71	c16a	COG2329	K07145		Uncharacterized enzyme involved in biosynthesis of extracellular polysaccharides
BRHa_1003626102	219.79	c22	COG0226	K02040		ABC-type phosphate transport system, periplasmic component
BRHa_1002629148,BRHa_10002508,BRHa_100220221	219.54	c4a,c8a,c8a	COG1960	K00248	EC:1.3.99.2	Acyl-CoA dehydrogenases
BRHa_100304712	218.13	c8a	COG0834	K02030		ABC-type amino acid transport/signal transduction systems, periplasmic component/domain
BRHa_100505730	218.09	c22	COG4206,COG4771	K02014		Outer membrane cobalamin receptor protein
BRHa_1003324154	218.04	c16a	COG4799	K01966	EC:6.4.1.3	Acetyl-CoA carboxylase, carboxyltransferase component (subunits alpha and beta)
BRHa_100651749	217.58	c57
BRHa_10009006	217.28	c22	COG3540	K01113	EC:3.1.3.1	Phosphodiesterase/alkaline phosphatase D
BRHa_10025064	216.42	c23	COG0148	K01689	EC:4.2.1.11	Enolase
BRHa_100267631	215.99	c16a	COG1274	K01596	EC:4.1.1.32	Phosphoenolpyruvate carboxykinase (GTP)
BRHa_10007465	215.16	c21	COG2823	K04065		Predicted periplasmic or secreted lipoprotein
BRHa_10062005	213.61	c57	COG2358	K07080		TRAP-type uncharacterized transport system, periplasmic component
BRHa_100284119	213.15	c22	COG0346,COG2514	K00462	EC:1.13.11.39	Lactoylglutathione lyase and related lyases
BRHa_10005281	212.8	c23	COG0834	K02030		ABC-type amino acid transport/signal transduction systems, periplasmic component/domain
BRHa_100061115	212.08	c22	COG1629	K02014		Outer membrane receptor proteins, mostly Fe transport
BRHa_100169076	211.96	c4a	COG1960	K16173	EC:1.3.99.32	Acyl-CoA dehydrogenases
BRHa_100744920	211.7	c23	COG2301	K01644	EC:4.1.3.34	Citrate lyase beta subunit
BRHa_100469633	211.26	c36	COG3203
BRHa_100273721	210.16	c23	COG1250	K00074	EC:1.1.1.157	3-hydroxyacyl-CoA dehydrogenase
BRHa_100262924,BRHa_100608746	209.97	c4a,c7a	COG0493	K00266	EC:1.4.1.13	NADPH-dependent glutamate synthase beta chain and related oxidoreductases
BRHa_100029431	209.56	c16a	COG0450	K03386	EC:1.11.1.15	Peroxiredoxin
BRHa_100226323	209.14	c22	COG2086	K03521		Electron transfer flavoprotein, beta subunit
BRHa_100001530	206.48	c20a	COG3259	K14126	EC:1.12.99.-	Coenzyme F420-reducing hydrogenase, alpha subunit
BRHa_100121546	206.26	c4a	COG1151	K00198	EC:1.2.99.2	6Fe-6S prismane cluster-containing protein
BRHa_100534156	205.28	c23	COG0190	K01491	EC:1.5.1.5	5,10-methylene-tetrahydrofolate dehydrogenase/Methenyl tetrahydrofolate cyclohydrolase
BRHa_100709293	205.28	c22	COG4271,COG0664			Cyclic nucleotide-binding domain
BRHa_10015292	205.18	c25	COG3457			Predicted amino acid racemase - COG3457
BRHa_100354547	203.31	c16a	COG1148,COG1148			4Fe-4S binding domain
BRHa_100722389	202.04	c16a	COG1538			Outer membrane protein
BRHa_10048894	201.62	c57	COG2010,COG2010	K00406	EC:1.9.3.1	Cytochrome c, mono- and diheme variants
BRHa_100263135	201.43	c8a	COG2082	K06042	EC:5.4.1.2	Precorrin isomerase
BRHa_100204361	201.43	c16a	COG0138	K00602	EC:2.1.2.3	AICAR transformylase/IMP cyclohydrolase PurH (only IMP cyclohydrolase domain in Aful)
BRHa_100204338	200.45	c16a	COG3381			Uncharacterized component of anaerobic dehydrogenases
BRHa_100354546	199.9	c16a	COG1148,COG1148	K03388	EC:1.8.98.1	Pyridine nucleotide-disulphide oxidoreductase
BRHa_100120628	199.14	c22				Curlin associated repeat
BRHa_10026269	198.95	c7a	COG0197	K02878		Ribosomal protein L16/L10E
BRHa_1007437147	198.76	c16a	COG0437,COG0437	K00184	EC:1.2.7.-
BRHa_100180632	198.74	c22	COG4805			Uncharacterized protein conserved in bacteria
BRHa_100513984	198.14	c32
BRHa_10007467	197.59	c21	COG2823			Predicted periplasmic or secreted lipoprotein
BRHa_100462037	196.81	c8a	COG2086	K03521		Electron transfer flavoprotein, beta subunit
BRHa_1003324182	196.7	c16a	COG0504	K01937	EC:6.3.4.2	CTP synthase (UTP-ammonia lyase)
BRHa_1003749269	196.55	c16a	COG0840,COG4191	K03406		Methyl-accepting chemotaxis protein
BRHa_10023424,BRHa_10036828	194.81	c37,c23	COG0563	K00939	EC:2.7.4.3	Adenylate kinase and related kinases
BRHa_100505731	194.06	c22	COG1629			Outer membrane receptor proteins, mostly Fe transport
BRHa_100297236	194.05	c16a	COG3419			Tfp pilus assembly protein, tip-associated adhesin PilY1
BRHa_10049841	191.23	c25	COG0277	K00104	EC:1.1.3.15	FAD/FMN-containing dehydrogenases
BRHa_100128714	190.34	c23	COG3118	K03671		Thioredoxin domain-containing protein
BRHa_10006507	190.14	c5	COG3203
BRHa_100304430	189.47	c22	COG0450	K03386	EC:1.11.1.15	Peroxiredoxin
BRHa_10021021	189	c23	COG0247,COG2181			Fe-S oxidoreductase
BRHa_100674945	188.91	c22	COG4775	K07277		Outer membrane protein/protective antigen OMA87
BRHa_100585652	187.25	c23	COG2086	K03521		Electron transfer flavoprotein, beta subunit
BRHa_100627278	186.57	c16a	COG0822,COG0694,COG1251	K13819		NifU homolog involved in Fe-S cluster formation
BRHa_100267665	186.2	c16a	COG0051	K02946		Ribosomal protein S10
BRHa_1006229122	185.24	c16a	COG0347	K04751		Nitrogen regulatory protein PII
BRHa_100722337	184.3	c16a	COG0111	K00058	EC:1.1.1.95	Phosphoglycerate dehydrogenase and related dehydrogenases
BRHa_100304437	183.74	c22	COG1028	K00059	EC:1.1.1.100	Dehydrogenases with different specificities (related to short-chain alcohol dehydrogenases)
BRHa_10016779,BRHa_100534156	183.28	c37,c23	COG0190	K01491	EC:1.5.1.5	5,10-methylene-tetrahydrofolate dehydrogenase/Methenyl tetrahydrofolate cyclohydrolase
BRHa_1006081109,BRHa_10074317	183.16	c16a,c16a	COG0704	K02039		Phosphate uptake regulator
BRHa_1006229124	183.06	c16a	COG0174	K01915	EC:6.3.1.2	Glutamine synthetase
BRHa_100267682	183.06	c16a	COG0098	K02988		Ribosomal protein S5
BRHa_100095223,BRHa_10017612	181.99	c36,c38	COG1795	K10713	EC:4.3.-	Uncharacterized conserved protein - COG1795
BRHa_1004263246	178.85	c16a
BRHa_100267657	177.83	c16a	COG0244	K02864		Ribosomal protein L10
BRHa_100613143	177.49	c16a	COG0693			Putative intracellular protease/amidase
BRHa_100128710	177.28	c23	COG1104	K04487	EC:2.8.1.7	Cysteine sulfinate desulfinase/cysteine desulfurase and related enzymes
BRHa_100565159	177.02	c22	COG0589			Universal stress protein UspA and related nucleotide-binding proteins
BRHa_100103353	176.57	c20a
BRHa_1001804226,BRHa_1003724142	175.93	c16a,c16a	COG1653	K02027		ABC-type sugar transport system, periplasmic component
BRHa_100692234	175.52	c16a	COG0151,COG0041	K01945	EC:6.3.4.13	Phosphoribosylamine-glycine ligase
BRHa_10028604	174.46	c23	COG4577			Carbon dioxide concentrating mechanism/carboxysome shell protein
BRHa_1004263112	173.87	c16a	COG0247			Fe-S oxidoreductase
BRHa_10071106	173.53	c16a	COG1884,COG1703,COG2185	K11942	EC:5.4.99.2	Methylmalonyl-CoA mutase, N-terminal domain/subunit
BRHa_100627277	173.49	c16a	COG1109	K01840	EC:5.4.2.8	Phosphomannomutase
BRHa_1000633150	170.69	c8a	COG0493	K00266	EC:1.4.1.13	NADPH-dependent glutamate synthase beta chain and related oxidoreductases
BRHa_10027957	169.87	c22	COG5126			Ca2+-binding protein (EF-Hand superfamily)
BRHa_100224211,BRHa_100234229,BRHa_100285618,BRHa_10030314,BRHa_10035511,BRHa_100398945,BRHa_10042174	168.67	c5,c37,c23,c4c,c38,c4b,c4a	COG0048	K02950		Ribosomal protein S12
BRHa_100174520	168.39	c54	COG2003	K03630		DNA repair proteins
BRHa_100622997	167.01	c16a	COG0706	K03217		Preprotein translocase subunit YidC
BRHa_10059305	166.78	c22	COG1249	K00520	EC:1.16.1.1	Pyruvate/2-oxoglutarate dehydrogenase complex, dihydrolipoamide dehydrogenase (E3) component, and related enzymes
BRHa_100263198	165.66	c8a	COG1344	K02406		Flagellin and related hook-associated proteins
BRHa_100705819	165.53	c16a	COG0683	K01999		ABC-type branched-chain amino acid transport systems, periplasmic component
BRHa_100622970	164.66	c16a	COG1335			Amidases related to nicotinamidase
BRHa_100600236	164.14	c4a	COG2069	K00194	EC:2.1.1.245	CO dehydrogenase/acetyl-CoA synthase delta subunit (corrinoid Fe-S protein)
BRHa_100304454	162.51	c22	COG0613	K07053		Predicted metal-dependent phosphoesterases (PHP family)
BRHa_100227716	162.4	c16a	COG1028	K00059	EC:1.1.1.100	Dehydrogenases with different specificities (related to short-chain alcohol dehydrogenases)
BRHa_100043964	162.09	c37	COG2069	K00194	EC:2.1.1.245	CO dehydrogenase/acetyl-CoA synthase delta subunit (corrinoid Fe-S protein)
BRHa_10060193	161.57	c12	COG1012,COG1454			NAD-dependent aldehyde dehydrogenases
BRHa_10061636	161.42	c27
BRHa_1002629146	159.59	c4a	COG1024	K01715	EC:4.2.1.55	Enoyl-CoA hydratase/carnithine racemase
BRHa_100202933	159.11	c57	COG0446			Uncharacterized NAD(FAD)-dependent dehydrogenases
BRHa_100534150	158.37	c23	COG1302			Uncharacterized protein conserved in bacteria
BRHa_100348124	157.99	c16a	COG0138	K00602	EC:2.1.2.3	AICAR transformylase/IMP cyclohydrolase PurH (only IMP cyclohydrolase domain in Aful)
BRHa_100511534	157.77	c11	COG1344	K02406		Flagellin and related hook-associated proteins
BRHa_100267679	157.17	c16a	COG0096	K02994		Ribosomal protein S8
BRHa_1006889132	157.11	c29
BRHa_10001745,BRHa_100087943	156.99	c29,c22	COG0056	K02111	EC:3.6.3.14	F0F1-type ATP synthase, alpha subunit
BRHa_100096924,BRHa_10023712	156.34	c52,c43	COG0706	K03217		Preprotein translocase subunit YidC
BRHa_100722359	156.16	c16a	COG0498	K01733	EC:4.2.3.1	Threonine synthase
BRHa_100329632	155.99	c20a	COG3264
BRHa_100625849	155.41	c12	COG2224	K01637	EC:4.1.3.1	Isocitrate lyase
BRHa_10041835	154.6	c23	COG2414	K03738	EC:1.2.7.5	Aldehyde:ferredoxin oxidoreductase
BRHa_100721829	154.58	c22	COG1629			Outer membrane receptor proteins, mostly Fe transport
BRHa_1005698116	154.08	c4b	COG1344	K02406		Flagellin and related hook-associated proteins
BRHa_100687056	153.91	c16a	COG0309	K04655		Hydrogenase maturation factor
BRHa_100372414	152.84	c16a	COG0493,COG1148,COG1148,COG1148,COG1148			NADPH-dependent glutamate synthase beta chain and related oxidoreductases
BRHa_10072475	152.24	c57	COG0039	K00024	EC:1.1.1.37	Malate/lactate dehydrogenases
BRHa_100622978	151.44	c16a	COG0355	K02114	EC:3.6.3.14	F0F1-type ATP synthase, epsilon subunit (mitochondrial delta subunit)
BRHa_10017181,BRHa_100234710	151.14	c16a,c16a	COG0739			F5/8 type C domain
BRHa_100284115	151.05	c22	COG4638	K08689	EC:1.14.12.18	Phenylpropionate dioxygenase and related ring-hydroxylating dioxygenases, large terminal subunit
BRHa_100468430	150.7	c4b	COG1235			Metal-dependent hydrolases of the beta-lactamase superfamily I
BRHa_100418215	150.34	c23	COG0834	K10039		ABC-type amino acid transport/signal transduction systems, periplasmic component/domain
BRHa_100227733	150.22	c16a		K01578	EC:4.1.1.9	Malonyl-CoA decarboxylase (MCD)
BRHa_100725853	150.04	c16a	COG0137	K01940	EC:6.3.4.5	Argininosuccinate synthase
BRHa_10018722,BRHa_10036997,BRHa_100676010	148.19	c46,c0,c5	COG1592			Rubrerythrin
BRHa_100724812	147.95	c27	COG0683	K01999		ABC-type branched-chain amino acid transport systems, periplasmic component
BRHa_100408810	147.67	c23	COG1109	K15778	EC:5.4.2.2	Phosphomannomutase
BRHa_1004263102	147.27	c16a		K08884	EC:2.7.11.1
BRHa_100362699	147.14	c22
BRHa_100718726	144.58	c16a	COG2048	K03389	EC:1.8.98.1	Heterodisulfide reductase, subunit B
BRHa_100467910	144.29	c22	COG4105	K05807		DNA uptake lipoprotein
BRHa_1004263104	143.87	c16a	COG0128	K00800	EC:2.5.1.19	5-enolpyruvylshikimate-3-phosphate synthase
BRHa_10030641	142.1	c23	COG1744	K07335		Uncharacterized ABC-type transport system, periplasmic component/surface lipoprotein
BRHa_100468219,BRHa_100536874	141.62	c37,c12	COG2759	K01938	EC:6.3.4.3	Formyltetrahydrofolate synthetase
BRHa_10026312	141.46	c8a	COG1456	K00197	EC:2.1.1.245	CO dehydrogenase/acetyl-CoA synthase gamma subunit (corrinoid Fe-S protein)
BRHa_1001804202,BRHa_1003724118	140.43	c16a,c16a	COG0840,COG3850	K02660		Methyl-accepting chemotaxis protein
BRHa_100056041	139.87	c23	COG0334	K00262	EC:1.4.1.4	Glutamate dehydrogenase/leucine dehydrogenase
BRHa_100263012,BRHa_1003223165	139.29	c0,c12	COG0001	K01845	EC:5.4.3.8	Glutamate-1-semialdehyde aminotransferase
BRHa_100247922,BRHa_10044892,BRHa_100462615,BRHa_100482675,BRHa_1004949163,BRHa_100668822,BRHa_100693422,BRHa_100744810	138.64	c23,c49,c19,c7a,c20a,c49,c49,c37	COG0001	K01845	EC:5.4.3.8	Glutamate-1-semialdehyde aminotransferase
BRHa_10059459	137.34	c16a	COG1219	K03544		ATP-dependent protease Clp, ATPase subunit
BRHa_100622972	137.34	c16a	COG0711	K02109	EC:3.6.3.14	F0F1-type ATP synthase, subunit b
BRHa_10045286	137.06	c35				outer membrane porin, OprD family
BRHa_100340823	136.82	c20a	COG0371	K00005	EC:1.1.1.6	Glycerol dehydrogenase and related enzymes
BRHa_100581756	135.74	c20a	COG2414	K03738	EC:1.2.7.5	Aldehyde:ferredoxin oxidoreductase
BRHa_100207416	135.42	c20a	COG0517			FOG: CBS domain
BRHa_100354520	135.06	c16a	COG0190	K01491	EC:1.5.1.5	5,10-methylene-tetrahydrofolate dehydrogenase/Methenyl tetrahydrofolate cyclohydrolase
BRHa_100620018	134.11	c57	COG0191	K01624	EC:4.1.2.13	Fructose/tagatose bisphosphate aldolase
BRHa_100115516	133.71	c16a	COG5016,COG0511	K01960	EC:6.4.1.1	Pyruvate/oxaloacetate carboxyltransferase
BRHa_100304728	132.99	c8a	COG0459	K04077		Chaperonin GroEL (HSP60 family)
BRHa_10045332	132.86	c57	COG0514
BRHa_100596360	132.6	c49	COG0747	K02035		ABC-type dipeptide transport system, periplasmic component
BRHa_100017733	131.51	c22	COG1028			Dehydrogenases with different specificities (related to short-chain alcohol dehydrogenases)
BRHa_100195717	131.47	c23	COG1148,COG1148,COG1148	K03388	EC:1.8.98.1	Pyridine nucleotide-disulphide oxidoreductase
BRHa_100654441	131.31	c16a
BRHa_100608119	130.65	c16a
BRHa_10001612	129.68	c22	COG2912
BRHa_100052429	128.75	c29	COG3540	K01113	EC:3.1.3.1	Phosphodiesterase/alkaline phosphatase D
BRHa_10028418	128.5	c22	COG1033	K07003		Predicted exporters of the RND superfamily - COG1033
BRHa_10008843,BRHa_10016188,BRHa_100210377,BRHa_1002103107,BRHa_1002629106,BRHa_100345610,BRHa_100387253,BRHa_10040559,BRHa_1005448146,BRHa_10066092,BRHa_100705215,BRHa_100735627	127.74	c37,c23,c4b,c4b,c4a,c23,c4a,c37,c8a,c37,c4b,c8a	COG1960	K00248	EC:1.3.99.2	Acyl-CoA dehydrogenases
BRHa_100163825	127.67	c16a	COG0113	K01698	EC:4.2.1.24	Delta-aminolevulinic acid dehydratase
BRHa_100627811	127.62	c43	COG2303			Choline dehydrogenase and related flavoproteins
BRHa_100675163	127.02	c22	COG1028	K00059	EC:1.1.1.100	Dehydrogenases with different specificities (related to short-chain alcohol dehydrogenases)
BRHa_1004920109	126.04	c8a
BRHa_1004263141	125.45	c16a	COG1038	K01958	EC:6.4.1.1	Pyruvate carboxylase
BRHa_1000110104	125.23	c41	COG2931			Hemolysin-type calcium-binding repeat (2 copies)
BRHa_100608189,BRHa_100743127	123.99	c16a,c16a	COG0437	K08358		Fe-S-cluster-containing hydrogenase components 1
BRHa_1004263137	123.99	c16a	COG0607,COG0607			Rhodanese-related sulfurtransferase
BRHa_1007356228	123.61	c8a	COG0365	K01895	EC:6.2.1.1	Acyl-coenzyme A synthetases/AMP-(fatty) acid ligases
BRHa_1004263145	123.46	c16a	COG0465	K03798	EC:3.4.24.-	ATP-dependent Zn proteases
BRHa_100743729	122.76	c16a
BRHa_10047507	122.4	c41	COG0834	K09969		ABC-type amino acid transport/signal transduction systems, periplasmic component/domain
BRHa_100426372	121.47	c16a	COG2873	K01740	EC:2.5.1.49	O-acetylhomoserine sulfhydrylase
BRHa_100089118	120.16	c12	COG1024	K01692	EC:4.2.1.17	Enoyl-CoA hydratase/carnithine racemase
BRHa_100625827	119.7	c12	COG0683	K01999		ABC-type branched-chain amino acid transport systems, periplasmic component
BRHa_10027953	119.1	c22	COG0265,COG0265	K01362		Trypsin-like serine proteases, typically periplasmic, contain C-terminal PDZ domain
BRHa_100009214	118.33	c16a
BRHa_1002414161	118.32	c20a	COG3181	K07795		Uncharacterized protein conserved in bacteria
BRHa_100215418	118.23	c23	COG0683	K01999		ABC-type branched-chain amino acid transport systems, periplasmic component
BRHa_100617041	117.29	c16a	COG0840	K03406		Methyl-accepting chemotaxis protein
BRHa_1004263113	117.29	c16a	COG2181			Nitrate reductase gamma subunit
BRHa_100354519	117.02	c16a	COG2759	K01938	EC:6.3.4.3	Formyltetrahydrofolate synthetase
BRHa_10054964	116.97	c22	COG4206,COG4771	K02014		Outer membrane cobalamin receptor protein
BRHa_100120637	116.97	c22	COG0405	K00681	EC:2.3.2.2	Gamma-glutamyltransferase
BRHa_100743771	116.62	c16a	COG0330			Membrane protease subunits, stomatin/prohibitin homologs
BRHa_100193352	115.81	c22	COG2132,COG2132			Putative multicopper oxidases
BRHa_100279715,BRHa_100414326	115.26	c22,c22	COG1960	K00257		Acyl-CoA dehydrogenases
BRHa_10071882	115.04	c21	COG1785	K01077	EC:3.1.3.1	Alkaline phosphatase
BRHa_100223511	114.84	c22	COG1538			Outer membrane protein
BRHa_100705853	114.62	c16a	COG1932	K00831	EC:2.6.1.52	Phosphoserine aminotransferase
BRHa_10054787	114.58	c23
BRHa_10061344	114.36	c23	COG1512	K06872		Beta-propeller domains of methanol dehydrogenase type
BRHa_100722394	114.12	c16a	COG0659,COG0659			Sulfate permease and related transporters (MFS superfamily)
BRHa_100674960	113.99	c22		K03770	EC:5.2.1.8
BRHa_1006466200	113.99	c20a	COG0459	K04077		Chaperonin GroEL (HSP60 family)
BRHa_10042891	113.91	c25	COG0226	K02040		ABC-type phosphate transport system, periplasmic component
BRHa_10042814	113.48	c16a	COG3064			FecR protein
BRHa_1004263135	113.37	c16a
BRHa_100227747	113.25	c16a	COG5016,COG0511	K01960	EC:6.4.1.1	Pyruvate/oxaloacetate carboxyltransferase
BRHa_1005448127	112.36	c8a	COG1509	K01843	EC:5.4.3.2	Lysine 2,3-aminomutase
BRHa_10022375,BRHa_1006081105,BRHa_100743111	112.15	c27,c16a,c16a	COG1117	K02036	EC:3.6.3.27	ABC-type phosphate transport system, ATPase component
BRHa_1007437179	111.54	c16a	COG1053,COG0686	K00278	EC:1.4.3.16	Succinate dehydrogenase/fumarate reductase, flavoprotein subunit
BRHa_10013802,BRHa_100262922	110.36	c4c,c4a	COG0190	K01491	EC:1.5.1.5	5,10-methylene-tetrahydrofolate dehydrogenase/Methenyl tetrahydrofolate cyclohydrolase
BRHa_100513925	109.59	c32	COG2885	K03286		Outer membrane protein and related peptidoglycan-associated (lipo)proteins
BRHa_10038826	109.3	c57	COG4663			TRAP-type mannitol/chloroaromatic compound transport system, periplasmic component
BRHa_10016185,BRHa_10040556	109.19	c23,c37	COG1960	K00248	EC:1.3.99.2	Acyl-CoA dehydrogenases
BRHa_100598838	108.91	c16a	COG1960	K00248	EC:1.3.99.2	Acyl-CoA dehydrogenases
BRHa_100374914	108.62	c16a	COG2199,COG2524,COG2524,COG3448			FOG: GGDEF domain
BRHa_100085723	107.98	c4a	COG3638	K02041	EC:3.6.3.28	ABC-type phosphate/phosphonate transport system, ATPase component
BRHa_100137116	107.42	c46				Protein of unknown function (DUF1329)
BRHa_1002550314	107.36	c12
BRHa_100087942	106.58	c22	COG0224	K02115	EC:3.6.3.14	F0F1-type ATP synthase, gamma subunit
BRHa_100038525	105.83	c57	COG0493,COG1143			NADPH-dependent glutamate synthase beta chain and related oxidoreductases
BRHa_1005988113	104.78	c16a
BRHa_10040061,BRHa_100421719,BRHa_100705459	103.73	c4a,c4a,c4a	COG0050	K02358		GTPases - translation elongation factors
BRHa_100700819	103.56	c22	COG2930			Uncharacterized conserved protein
BRHa_100648311	103.39	c9	COG3221	K02044		ABC-type phosphate/phosphonate transport system, periplasmic component
BRHa_100636920	103.22	c16a	COG2191	K11261	EC:1.2.99.5	Formylmethanofuran dehydrogenase subunit E
BRHa_100252640	103.09	c16a	COG0751	K01879	EC:6.1.1.14	Glycyl-tRNA synthetase, beta subunit
BRHa_10072429	102.71	c35				outer membrane porin, OprD family
BRHa_100116225	102.58	c29	COG4206,COG4206	K02014		Outer membrane cobalamin receptor protein
BRHa_100694915	102.38	c12	COG0480	K02355		Translation elongation factors (GTPases)
BRHa_10069335	102.04	c23	COG1060	K03150		Thiamine biosynthesis enzyme ThiH and related uncharacterized enzymes
BRHa_100722395	101.95	c16a	COG2204,COG1102			Response regulator containing CheY-like receiver, AAA-type ATPase, and DNA-binding domains
BRHa_10070857	101.7	c57	COG0056	K02111	EC:3.6.3.14	F0F1-type ATP synthase, alpha subunit
BRHa_100598332	101.39	c41	COG2353			Uncharacterized conserved protein - COG2353
BRHa_100718731	101.04	c16a	COG0685	K00297	EC:1.5.1.20	5,10-methylenetetrahydrofolate reductase
BRHa_10014784	100.71	c4a	COG0039	K00024	EC:1.1.1.37	Malate/lactate dehydrogenases
BRHa_10054473	100.23	c16a
BRHa_1002629150	99.79	c4a	COG3425,COG1545			3-hydroxy-3-methylglutaryl CoA synthase
BRHa_1001515120	99.43	c16a	COG1941	K14128	EC:1.12.99.-	Coenzyme F420-reducing hydrogenase, gamma subunit
BRHa_10037249	99.11	c16a	COG0685	K00297	EC:1.5.1.20	5,10-methylenetetrahydrofolate reductase
BRHa_100600233	99.06	c4a	COG1614,COG1152	K14138	EC:1.2.7.4	CO dehydrogenase/acetyl-CoA synthase beta subunit
BRHa_100057911	98.33	c12	COG0683	K01999		ABC-type branched-chain amino acid transport systems, periplasmic component
BRHa_100563418	98.02	c22	COG0443	K04043		Molecular chaperone
BRHa_100329917	97.8	c12	COG4397			Mu-like prophage major head subunit gpT
BRHa_100703416	97.6	c37	COG1804	K07544	EC:2.8.3.15	Predicted acyl-CoA transferases/carnitine dehydratase - COG1804
BRHa_100229543	96.65	c12	COG1614,COG1152	K14138	EC:1.2.7.4	CO dehydrogenase/acetyl-CoA synthase beta subunit
BRHa_100195715	96.35	c23	COG0479
BRHa_1003626110	96.05	c22	COG0225	K07304	EC:1.8.4.11	Peptide methionine sulfoxide reductase
BRHa_1001804178,BRHa_100372494	95.75	c16a,c16a	COG0039	K00024	EC:1.1.1.37	Malate/lactate dehydrogenases
BRHa_100332490	95.39	c16a	COG0422	K03147		Thiamine biosynthesis protein ThiC
BRHa_100297219	95.24	c16a	COG0462	K00948	EC:2.7.6.1	Phosphoribosylpyrophosphate synthetase
BRHa_10022587	94.02	c57	COG3221	K02044		ABC-type phosphate/phosphonate transport system, periplasmic component
BRHa_1001696149	93.1	c12	COG1825	K02897		Ribosomal protein L25 (general stress protein Ctc)
BRHa_100673811	92	c22	COG0823	K03641		Periplasmic component of the Tol biopolymer transport system
BRHa_10007712	91.8	c23	COG1894,COG3411	K00335	EC:1.6.5.3	NADH:ubiquinone oxidoreductase, NADH-binding (51 kD) subunit
BRHa_100151585	91.8	c16a	COG1638			TRAP-type C4-dicarboxylate transport system, periplasmic component
BRHa_100716810	91.58	c58
BRHa_1002088176,BRHa_10035141,BRHa_10035811,BRHa_100722329	91.49	c41,c2,c9,c16a	COG0443	K04043		Molecular chaperone
BRHa_100462666	91	c19	COG2358	K07080		TRAP-type uncharacterized transport system, periplasmic component
BRHa_100662837,BRHa_100725845	90.49	c12,c16a	COG0176	K00616	EC:2.2.1.2	Transaldolase
BRHa_100267619	90.2	c16a	COG1077	K03569		Actin-like ATPase involved in cell morphogenesis
BRHa_10012607	89.44	c49	COG0683	K11954		ABC-type branched-chain amino acid transport systems, periplasmic component
BRHa_100393054	89.44	c16a	COG4775,COG0729	K07277		Outer membrane protein/protective antigen OMA87
BRHa_100651415	88.85	c4b	COG0055	K02112	EC:3.6.3.14	F0F1-type ATP synthase, beta subunit
BRHa_10017397	88.67	c23	COG1884	K01848	EC:5.4.99.2	Methylmalonyl-CoA mutase, N-terminal domain/subunit
BRHa_100691630	88.66	c23	COG4799			Acetyl-CoA carboxylase, carboxyltransferase component (subunits alpha and beta)
BRHa_100267656	88.66	c16a	COG0081	K02863		Ribosomal protein L1
BRHa_100598858	88.41	c16a	COG0674	K00174	EC:1.2.7.3	Pyruvate:ferredoxin oxidoreductase and related 2-oxoacid:ferredoxin oxidoreductases, alpha subunit
BRHa_100618127	88.34	c29	COG0459	K04077		Chaperonin GroEL (HSP60 family)
BRHa_100534155	88.28	c23	COG0493	K00266	EC:1.4.1.13	NADPH-dependent glutamate synthase beta chain and related oxidoreductases
BRHa_100721816	87.77	c22
BRHa_100573115	87.61	c4c	COG1344			Flagellin and related hook-associated proteins
BRHa_100029434	87.17	c16a	COG0468	K03553		RecA/RadA recombinase
BRHa_100267696	86.81	c16a	COG0528	K09903	EC:2.7.4.22	Uridylate kinase
BRHa_100505726	86.45	c22	COG0057	K00134	EC:1.2.1.12	Glyceraldehyde-3-phosphate dehydrogenase/erythrose-4-phosphate dehydrogenase
BRHa_100505713	85.7	c22	COG1115,COG1115	K03310		Na+/alanine symporter
BRHa_100374934	84.85	c16a	COG0516,COG0516,COG0517	K00088	EC:1.1.1.205	IMP dehydrogenase/GMP reductase
BRHa_1006229119	83.88	c16a	COG0182	K08963	EC:5.3.1.23	Predicted translation initiation factor 2B subunit, eIF-2B alpha/beta/delta family - COG0182
BRHa_10065043	83.66	c57	COG4663			TRAP-type mannitol/chloroaromatic compound transport system, periplasmic component
BRHa_10002944,BRHa_10002953,BRHa_10012049,BRHa_100178327,BRHa_100616145,BRHa_100653774	83.66	c16a,c36,c57,c22,c57,c54	COG1089	K01711	EC:4.2.1.47	GDP-D-mannose dehydratase
BRHa_10024132,BRHa_100691058	83.41	c23,c37	COG2414	K03738	EC:1.2.7.5	Aldehyde:ferredoxin oxidoreductase
BRHa_10014347	83.21	c23	COG0226	K02040		ABC-type phosphate transport system, periplasmic component
BRHa_10039555	82.76	c35	COG0479	K00240	EC:1.3.99.1	Succinate dehydrogenase/fumarate reductase, Fe-S protein subunit
BRHa_100705861	82.66	c16a	COG0479	K00240	EC:1.3.99.1	Succinate dehydrogenase/fumarate reductase, Fe-S protein subunit
BRHa_100432510	82.61	c8a	COG2759	K01938	EC:6.3.4.3	Formyltetrahydrofolate synthetase
BRHa_100309119	82.33	c4c	COG3881			Uncharacterized protein conserved in bacteria
BRHa_10074464	82.11	c22	COG2133			Glucose/sorbosone dehydrogenases
BRHa_100128878	82	c12	COG1028	K00065	EC:1.1.1.125	Dehydrogenases with different specificities (related to short-chain alcohol dehydrogenases)
BRHa_100369265	81.47	c12	COG1150,COG2181,COG2966
BRHa_100722329	81.42	c16a	COG0443	K04043		Molecular chaperone
BRHa_100462223	81.25	c49	COG1960	K06446	EC:1.3.99.-	Acyl-CoA dehydrogenases
BRHa_100009244	81.04	c16a	COG3058	K02380		Uncharacterized protein involved in formate dehydrogenase formation
BRHa_1000633107	80.86	c8a	COG2368	K14534	EC:4.2.1.120	Aromatic ring hydroxylase
BRHa_100519127	80.83	c4c	COG1960	K00249	EC:1.3.8.7	Acyl-CoA dehydrogenases
BRHa_1005448146,BRHa_10008843,BRHa_1002103107,BRHa_10016188,BRHa_100210377,BRHa_1002629106,BRHa_100345610,BRHa_100387253,BRHa_10040559,BRHa_10066092,BRHa_100705215,BRHa_100735627	80.62	c8a,c37,c4b,c23,c4b,c4a,c23,c4a,c37,c37,c4b,c8a	COG1960			Acyl-CoA dehydrogenases
BRHa_100227718	80.1	c16a	COG2086	K03521		Electron transfer flavoprotein, beta subunit
BRHa_10072818	80.02	c23	COG0516,COG0516,COG0517,COG3448	K00088	EC:1.1.1.205	IMP dehydrogenase/GMP reductase
BRHa_10025062	79.49	c23	COG0149	K01803	EC:5.3.1.1	Triosephosphate isomerase
BRHa_1003223217	79.39	c12	COG0683	K01999		ABC-type branched-chain amino acid transport systems, periplasmic component
BRHa_100314523,BRHa_100390724,BRHa_10065879	79.36	c20a,c19,c8a	COG0443	K04043		Molecular chaperone
BRHa_1001804189,BRHa_1003724106	79.36	c16a,c16a	COG1126	K02028	EC:3.6.3.21	ABC-type polar amino acid transport system, ATPase component
BRHa_100354554	79.36	c16a	COG1150
BRHa_100692230	79.19	c16a	COG0399			Predicted pyridoxal phosphate-dependent enzyme apparently involved in regulation of cell wall biogenesis - COG0399
BRHa_10010396	79.19	c25	COG1975	K07402		Xanthine and CO dehydrogenases maturation factor, XdhC/CoxF family
BRHa_100389732	78.89	c12	COG1024	K01715	EC:4.2.1.55	Enoyl-CoA hydratase/carnithine racemase
BRHa_10066928	78.39	c22	COG0683			ABC-type branched-chain amino acid transport systems, periplasmic component
BRHa_1001033110	78.39	c20a	COG0050	K02358		GTPases - translation elongation factors
BRHa_100419111	78.35	c57	COG0840			Methyl-accepting chemotaxis protein
BRHa_100398518	78	c49	COG0747	K02035		ABC-type dipeptide transport system, periplasmic component
BRHa_1000308122	78	c16a	COG0674	K00169	EC:1.2.7.1	Pyruvate:ferredoxin oxidoreductase and related 2-oxoacid:ferredoxin oxidoreductases, alpha subunit
BRHa_100548024	78	c22	COG1028	K05711	EC:1.3.1.87	Dehydrogenases with different specificities (related to short-chain alcohol dehydrogenases)
BRHa_10033167	77.79	c41				Protein of unknown function (DUF3604)
BRHa_100127925	77.7	c23	COG0834			ABC-type amino acid transport/signal transduction systems, periplasmic component/domain
BRHa_100061023,BRHa_1007245134	77.7	c49,c49	COG0619	K16785		ABC-type cobalt transport system, permease component CbiQ and related transporters
BRHa_100202920	77.13	c57	COG3258,COG3258
BRHa_100538330	76	c22	COG2340			Uncharacterized protein with SCP/PR1 domains
BRHa_100466328	75.58	c19	COG0459	K04077		Chaperonin GroEL (HSP60 family)
BRHa_100009020,BRHa_10004898,BRHa_10008907,BRHa_100107591,BRHa_100108748,BRHa_10013343,BRHa_10016174,BRHa_100169677,BRHa_100176910,BRHa_100195120,BRHa_10019684,BRHa_10020014,BRHa_10023758,BRHa_100248715,BRHa_1002735121,BRHa_100308916,BRHa_100332912,BRHa_100338316,BRHa_10034403,BRHa_100370547,BRHa_10041268,BRHa_10044016,BRHa_10044503,BRHa_10045609,BRHa_100476015,BRHa_10051804,BRHa_10053363,BRHa_10…	74.81	c4b,c29,c25,c52,c54,c46,c11,c12,c9,c35,c3,c42,c57,c41,c22,c20a,c23,c36,c4a,c19,c40,c58,c34,c43,c13,c55,c37,c2,c10,c5,c16a,c32,c50,c49,c7a,c0,c8a	COG1219	K03544		ATP-dependent protease Clp, ATPase subunit
BRHa_100441948,BRHa_100724575	74.36	c49,c49
BRHa_100294615	74.1	c8a	COG1151	K00190	EC:1.2.7.4	6Fe-6S prismane cluster-containing protein
BRHa_100196117	73.57	c19	COG1344	K02406		Flagellin and related hook-associated proteins
BRHa_1001515284	73.57	c16a	COG0191	K01624	EC:4.1.2.13	Fructose/tagatose bisphosphate aldolase
BRHa_100620019	73.13	c57	COG0021	K00615	EC:2.2.1.1	Transketolase
BRHa_100622945	72.8	c16a	COG0342,COG0341	K12257		Preprotein translocase subunit SecD
BRHa_100151542	71.71	c16a	COG0460,COG2844,COG2716	K00003	EC:1.1.1.3	Homoserine dehydrogenase
BRHa_100687060	71.61	c16a	COG0280,COG0857	K13788	EC:2.3.1.8	Phosphotransacetylase
BRHa_1006081105,BRHa_100743111,BRHa_100250019,BRHa_100323949,BRHa_100578511	70.57	c16a,c16a,c42,c41,c4c	COG1117	K02036	EC:3.6.3.27	ABC-type phosphate transport system, ATPase component
BRHa_100393017	70.09	c16a	COG0403	K00282	EC:1.4.4.2	Glycine cleavage system protein P (pyridoxal-binding), N-terminal domain
BRHa_100374937	69.64	c16a	COG0539	K02945		Ribosomal protein S1
BRHa_100428110	69.39	c16a	COG1639			Predicted signal transduction protein - COG1639
BRHa_1007437174	69.31	c16a	COG0527	K00928	EC:2.7.2.4	Aspartokinases
BRHa_100674938	69.16	c22	COG0264	K02357		Translation elongation factor Ts
BRHa_100292714	68.7	c12	COG2885,COG3264			Outer membrane protein and related peptidoglycan-associated (lipo)proteins
BRHa_10025222	68.47	c49	COG4166	K15580		ABC-type oligopeptide transport system, periplasmic component
BRHa_100725854	68.47	c16a	COG0078	K00611	EC:2.1.3.3	Ornithine carbamoyltransferase
BRHa_100687040	68.47	c16a	COG2423	K01750	EC:4.3.1.12	Predicted ornithine cyclodeaminase, mu-crystallin homolog - COG2423
BRHa_10055921	68.25	c35	COG0459	K04077		Chaperonin GroEL (HSP60 family)
BRHa_100288482	67.87	c41	COG0683	K01999
BRHa_10011423,BRHa_100475044	67.8	c2,c41	COG1227	K01507	EC:3.6.1.1	Inorganic pyrophosphatase/exopolyphosphatase
BRHa_1003749180	67.55	c16a	COG0183	K00626	EC:2.3.1.9	Acetyl-CoA acetyltransferase
BRHa_100555826	67.4	c4a	COG1185	K00962	EC:2.7.7.8	Polyribonucleotide nucleotidyltransferase (polynucleotide phosphorylase)
BRHa_100331418,BRHa_100403934,BRHa_100407321,BRHa_100418012	67.14	c3,c29,c22,c42	COG1028			Dehydrogenases with different specificities (related to short-chain alcohol dehydrogenases)
BRHa_10029463	67.14	c8a	COG0685	K00297	EC:1.5.1.20	5,10-methylenetetrahydrofolate reductase
BRHa_100180649	66.5	c22	COG1249	K00382	EC:1.8.1.4	Pyruvate/2-oxoglutarate dehydrogenase complex, dihydrolipoamide dehydrogenase (E3) component, and related enzymes
BRHa_100227757	66.07	c16a	COG0427,COG1247			Acetyl-CoA hydrolase
BRHa_100252659	65.65	c16a	COG0331	K00645	EC:2.3.1.39	(acyl-carrier-protein) S-malonyltransferase
BRHa_10027548	65.24	c23	COG1732	K05845		Periplasmic glycine betaine/choline-binding (lipo)protein of an ABC-type transport system (osmoprotectant binding protein)
BRHa_10017065,BRHa_100209117,BRHa_10040943,BRHa_10067065,BRHa_10072475	64.83	c11,c2,c41,c46,c57	COG0039	K00024	EC:1.1.1.37	Malate/lactate dehydrogenases
BRHa_100079922	64.77	c49	COG3221	K02044		ABC-type phosphate/phosphonate transport system, periplasmic component
BRHa_100359913	64.77	c49	COG3221	K02044		ABC-type phosphate/phosphonate transport system, periplasmic component
BRHa_10016167	64.73	c22	COG4783			Tetratricopeptide repeat
BRHa_100042052	64.63	c16a	COG0330			Membrane protease subunits, stomatin/prohibitin homologs
BRHa_100001531	64.63	c20a	COG1941	K14128	EC:1.12.99.-	Coenzyme F420-reducing hydrogenase, gamma subunit
BRHa_100023125	64.43	c41	COG2358	K07080		TRAP-type uncharacterized transport system, periplasmic component
BRHa_100622922	64.23	c16a	COG0143,COG0073	K01874	EC:6.1.1.10	Methionyl-tRNA synthetase
BRHa_1003324138	64.03	c16a	COG0154	K02433	EC:6.3.5.6	Asp-tRNAAsn/Glu-tRNAGln amidotransferase A subunit and related amidases
BRHa_100511535	63.91	c11	COG1344	K02406		Flagellin and related hook-associated proteins
BRHa_1004561107	63.45	c32	COG4864			Uncharacterized protein conserved in bacteria
BRHa_10059596	63.25	c57	COG0604	K00344	EC:1.6.5.5	NADPH:quinone reductase and related Zn-dependent oxidoreductases
BRHa_100061132	62.87	c22	COG0845			Membrane-fusion protein
BRHa_10048893	62.49	c57	COG0348			Polyferredoxin
BRHa_100662944	62.47	c12	COG0330			Membrane protease subunits, stomatin/prohibitin homologs
BRHa_100721843	62.33	c22	COG1538	K03287		Outer membrane protein
BRHa_100057916	62.12	c12	COG0057	K00134	EC:1.2.1.12	Glyceraldehyde-3-phosphate dehydrogenase/erythrose-4-phosphate dehydrogenase
BRHa_1004949222	62.12	c20a	COG2358	K07080		TRAP-type uncharacterized transport system, periplasmic component
BRHa_1005448115	62.12	c8a	COG2984	K01989		ABC-type uncharacterized transport system, periplasmic component
BRHa_1003655140	61.99	c8a	COG0056	K02111	EC:3.6.3.14	F0F1-type ATP synthase, alpha subunit
BRHa_10009958	60.84	c22
BRHa_100700813	60.83	c22	COG4206,COG1629,COG4774			Outer membrane cobalamin receptor protein
BRHa_1001804220,BRHa_1003724136	60.78	c16a,c16a	COG0578	K00111	EC:1.1.5.3	Glycerol-3-phosphate dehydrogenase
BRHa_100675653	60.7	c12	COG0667			Predicted oxidoreductases (related to aryl-alcohol dehydrogenases) - COG0667
BRHa_1002676131	60.57	c16a	COG3593
BRHa_100511532	60.33	c11	COG1344	K02406		Flagellin and related hook-associated proteins
BRHa_100191312	60.26	c29	COG4771,COG1629			Outer membrane receptor for ferrienterochelin and colicins
BRHa_10038337	60.14	c46	COG0226	K02040		ABC-type phosphate transport system, periplasmic component
BRHa_1007437148	60.03	c16a	COG0243	K00183	EC:1.2.7.-	Anaerobic dehydrogenases, typically selenocysteine-containing
BRHa_100284113	59.96	c22	COG0596			Predicted hydrolases or acyltransferases (alpha/beta hydrolase superfamily) - COG0596
BRHa_100684826	59.96	c20a	COG1638			TRAP-type C4-dicarboxylate transport system, periplasmic component
BRHa_100267691	59.62	c16a	COG0202	K03040	EC:2.7.7.6	DNA-directed RNA polymerase, alpha subunit/40 kD subunit
BRHa_100023414	58.94	c27	COG4260			Putative virion core protein (lumpy skin disease virus)
BRHa_100587235	58.94	c25	COG1879	K10540		ABC-type sugar transport system, periplasmic component
BRHa_100038518	58.28	c57	COG2221	K11181	EC:1.8.99.3	Dissimilatory sulfite reductase (desulfoviridin), alpha and beta subunits
BRHa_10030471	58.17	c8a	COG1614,COG1152,COG3347	K14138	EC:1.2.7.4	CO dehydrogenase/acetyl-CoA synthase beta subunit
BRHa_100151530	58.11	c16a	COG1840	K02012		ABC-type Fe3+ transport system, periplasmic component
BRHa_100297220	57.63	c16a	COG0473	K00052	EC:1.1.1.85	Isocitrate/isopropylmalate dehydrogenase
BRHa_100378517	57.47	c23	COG3383			Uncharacterized anaerobic dehydrogenase
BRHa_10065665	57	c57
BRHa_10016219	56.96	c57	COG1494	K02446	EC:3.1.3.11	Fructose-1,6-bisphosphatase/sedoheptulose 1,7-bisphosphatase and related proteins
BRHa_100693762	56.96	c19	COG1003			Uroporphyrinogen decarboxylase (URO-D)
BRHa_100622940	56.84	c16a	COG0794,COG2905	K06041	EC:5.3.1.13	Predicted sugar phosphate isomerase involved in capsule formation - COG0794
BRHa_10007728	56.4	c4c	COG0085	K03043	EC:2.7.7.6	DNA-directed RNA polymerase, beta subunit/140 kD subunit
BRHa_100675145	56	c22	COG1770	K01354	EC:3.4.21.83	Protease II
BRHa_10033249	55.97	c16a	COG0714	K03924	EC:3.6.3.-	MoxR-like ATPases
BRHa_100354510,BRHa_100593213,BRHa_100672080	55.92	c16a,c0,c12	COG0136	K00133	EC:1.2.1.11	Aspartate-semialdehyde dehydrogenase
BRHa_100067531	55.18	c41	COG4663			TRAP-type mannitol/chloroaromatic compound transport system, periplasmic component
BRHa_1003324145	55.08	c16a	COG0642,COG0784,COG0745			Signal transduction histidine kinase
BRHa_1002550113	54.45	c12	COG2221	K11181	EC:1.8.99.3	Dissimilatory sulfite reductase (desulfoviridin), alpha and beta subunits
BRHa_100306419	53.75	c23	COG0840,COG2383	K03406		Methyl-accepting chemotaxis protein
BRHa_100272257	53.66	c12	COG2414	K03738	EC:1.2.7.5	Aldehyde:ferredoxin oxidoreductase
BRHa_100596246	53.47	c12	COG1454	K13954	EC:1.1.1.1	Alcohol dehydrogenase, class IV
BRHa_100676457	52.52	c16a	COG0426	K12264		Uncharacterized flavoproteins
BRHa_100255635	52.39	c16a	COG1748	K00290	EC:1.5.1.7	Saccharopine dehydrogenase and related proteins
BRHa_100534169	52.13	c23	COG0840,COG5278	K03406		Methyl-accepting chemotaxis protein
BRHa_100672080,BRHa_100354510,BRHa_100593213	52.06	c12,c16a,c0	COG0136	K00133	EC:1.2.1.11	Aspartate-semialdehyde dehydrogenase
BRHa_1002629134	52	c4a	COG1960	K07545	EC:1.3.8.3	Acyl-CoA dehydrogenases
BRHa_100725855	51.87	c16a	COG4992	K00818	EC:2.6.1.11	Ornithine/acetylornithine aminotransferase
BRHa_10007661	51.5	c57	COG4775	K07277		Outer membrane protein/protective antigen OMA87
BRHa_100227731	51.37	c16a	COG0349	K03684	EC:3.1.13.5	Ribonuclease D
BRHa_100541417	50.98	c16a	COG0072,COG0073	K01890	EC:6.1.1.20	Phenylalanyl-tRNA synthetase beta subunit
BRHa_100115563,BRHa_10016185,BRHa_10016425,BRHa_10040556,BRHa_100406124	50.83	c16a,c23,c13,c37,c20a	COG1960	K00248	EC:1.3.99.2	Acyl-CoA dehydrogenases
BRHa_100284118	50.73	c22	COG1251	K00529	EC:1.18.1.3	Pyridine nucleotide-disulphide oxidoreductase
BRHa_10047542	50.6	c23	COG1148	K03388	EC:1.8.98.1
BRHa_100730975	50.23	c37	COG1344,COG1344			Flagellin and related hook-associated proteins
BRHa_10023292	50.11	c22	COG0760	K03771	EC:5.2.1.8	Parvulin-like peptidyl-prolyl isomerase
BRHa_1000308102	49.87	c16a	COG0183	K00626	EC:2.3.1.9	Acetyl-CoA acetyltransferase
BRHa_100675114	49.78	c22	COG3288	K00324	EC:1.6.1.2	NAD/NADP transhydrogenase alpha subunit
BRHa_100393058	49.63	c16a	COG0326	K04079		Molecular chaperone, HSP90 family
BRHa_1001696139	49.05	c12	COG0683	K01999		ABC-type branched-chain amino acid transport systems, periplasmic component
BRHa_100322373	49.05	c12	COG2885,COG0439	K03286		Outer membrane protein and related peptidoglycan-associated (lipo)proteins
BRHa_1001515222	48.82	c16a	COG0653	K03070		Preprotein translocase subunit SecA (ATPase, RNA helicase)
BRHa_100503028	48.82	c12	COG0148	K01689	EC:4.2.1.11	Enolase
BRHa_10073898	48.53	c2	COG0183	K00626	EC:2.3.1.9	Acetyl-CoA acetyltransferase
BRHa_10062056	48.32	c57	COG0365	K01895	EC:6.2.1.1	Acyl-coenzyme A synthetases/AMP-(fatty) acid ligases
BRHa_100274617	47.91	c5	COG1344,COG1344			Flagellin and related hook-associated proteins
BRHa_100252632	47.15	c16a	COG0104	K01939	EC:6.3.4.4	Adenylosuccinate synthase
BRHa_100676489	47	c16a	COG0683	K01999		ABC-type branched-chain amino acid transport systems, periplasmic component
BRHa_100121820,BRHa_100283397,BRHa_100431824	46.87	c4a,c4a,c4a	COG0840,COG5002	K03406		Methyl-accepting chemotaxis protein
BRHa_10031182	46.66	c11	COG5379	K13622		S-adenosylmethionine:diacylglycerol 3-amino-3-carboxypropyl transferase
BRHa_100585653	46.62	c23	COG2025,COG1145	K03522		Electron transfer flavoprotein, alpha subunit
BRHa_100305740	46.44	c20a	COG3875			Uncharacterized conserved protein - COG3875
BRHa_100267660	46.14	c16a	COG0086,COG0086	K03046	EC:2.7.7.6	DNA-directed RNA polymerase, beta' subunit/160 kD subunit
BRHa_100070329	46.1	c8a	COG0365	K01895	EC:6.2.1.1	Acyl-coenzyme A synthetases/AMP-(fatty) acid ligases
BRHa_10001613	45.7	c22	COG0260	K01255	EC:3.4.11.1	Leucyl aminopeptidase
BRHa_100631016	45.56	c52	COG1884,COG2185	K01847	EC:5.4.99.2	Methylmalonyl-CoA mutase, N-terminal domain/subunit
BRHa_100636926	45.17	c16a	COG1629	K02014		TonB-dependent Receptor Plug Domain
BRHa_100354559	44.48	c16a	COG1151	K00198	EC:1.2.99.2	6Fe-6S prismane cluster-containing protein
BRHa_100393057	44.43	c16a	COG1232	K00231	EC:1.3.3.4	Protoporphyrinogen oxidase
BRHa_10033822	44.41	c4b	COG0674,COG1013,COG1014,COG1013,COG1144	K03737	EC:1.2.7.-	Pyruvate:ferredoxin oxidoreductase and related 2-oxoacid:ferredoxin oxidoreductases, alpha subunit
BRHa_100319337	44.14	c12	COG1151	K00198	EC:1.2.99.2	6Fe-6S prismane cluster-containing protein
BRHa_10053836	43.96	c22	COG2234			Predicted aminopeptidases - COG2234
BRHa_100565155	43.71	c22	COG0845	K02005		Membrane-fusion protein
BRHa_100115528	43.49	c16a	COG1055			Na+/H+ antiporter NhaD and related arsenite permeases
BRHa_100474114	43.13	c40	COG4206,COG4771			Outer membrane cobalamin receptor protein
BRHa_100099518	42.51	c22	COG0260	K01255	EC:3.4.11.1	Leucyl aminopeptidase
BRHa_100617031	42.34	c16a	COG0438,COG0561	K00696	EC:2.4.1.14	Glycosyltransferase
BRHa_100180414	41.74	c16a	COG1624,COG4856			Uncharacterized conserved protein - COG1624
BRHa_10038539	41.73	c23	COG3968	K01915	EC:6.3.1.2	Uncharacterized protein related to glutamine synthetase
BRHa_100538331	40.97	c22	COG1185	K00962	EC:2.7.7.8	Polyribonucleotide nucleotidyltransferase (polynucleotide phosphorylase)
BRHa_10051139	39.59	c37	COG3383	K00123	EC:1.2.1.2	Uncharacterized anaerobic dehydrogenase
BRHa_100378518	39.59	c23	COG3383			Uncharacterized anaerobic dehydrogenase
BRHa_1002676173	39.22	c16a	COG0747	K02035		ABC-type dipeptide transport system, periplasmic component
BRHa_1006272124	38.85	c16a	COG0063,COG0062			Predicted sugar kinase - COG0063
BRHa_100462039	38.42	c8a	COG0365	K01896	EC:6.2.1.2	Acyl-coenzyme A synthetases/AMP-(fatty) acid ligases
BRHa_100710119	38.28	c12	COG0365	K01896	EC:6.2.1.2	Acyl-coenzyme A synthetases/AMP-(fatty) acid ligases
BRHa_100457025	37.24	c37	COG0374	K06281	EC:1.12.99.6	Ni,Fe-hydrogenase I large subunit
BRHa_100307710	37.23	c37	COG1816			Adenosine deaminase
BRHa_100462040	37.11	c8a	COG0318	K00666	EC:6.2.1.-	Acyl-CoA synthetases (AMP-forming)/AMP-acid ligases II
BRHa_1002676104	36.33	c16a	COG0442	K01881	EC:6.1.1.15	Prolyl-tRNA synthetase
BRHa_10069912	36.2	c29	COG0154	K01426	EC:3.5.1.4	Asp-tRNAAsn/Glu-tRNAGln amidotransferase A subunit and related amidases
BRHa_100692226	35.71	c16a	COG1315	K09749		Predicted polymerase, most proteins contain PALM domain, HD hydrolase domain and Zn-ribbon domain - COG1315
BRHa_100542942	35.47	c41	COG0209,COG0209,COG1372	K00525	EC:1.17.4.1	Ribonucleotide reductase, alpha subunit
BRHa_10069173	35.28	c23	COG0674,COG1013,COG1014,COG1013,COG1143	K03737	EC:1.2.7.-	Pyruvate:ferredoxin oxidoreductase and related 2-oxoacid:ferredoxin oxidoreductases, alpha subunit
BRHa_100204315	35.22	c16a	COG3852	K07709	EC:2.7.13.3	Signal transduction histidine kinase, nitrogen specific
BRHa_100152449	34.97	c12	COG1148,COG1148,COG1148	K03388	EC:1.8.98.1
BRHa_10026435	34.87	c57	COG0374	K06281	EC:1.12.99.6	Ni,Fe-hydrogenase I large subunit
BRHa_100672096	33.91	c12	COG2205,COG1716			Histidine kinase-, DNA gyrase B-, and HSP90-like ATPase
BRHa_100541474	33.84	c16a	COG0449	K00820	EC:2.6.1.16	Glucosamine 6-phosphate synthetase, contains amidotransferase and phosphosugar isomerase domains
BRHa_1001804165,BRHa_100372481	33.36	c16a,c16a	COG1022	K01897	EC:6.2.1.3	Long-chain acyl-CoA synthetases (AMP-forming)
BRHa_100246013	33.16	c27	COG2865,COG0613			Predicted transcriptional regulator containing an HTH domain and an uncharacterized domain shared with the mammalian protein Schlafen
BRHa_100722366	33.11	c16a	COG0532	K02519		Translation initiation factor 2 (IF-2; GTPase)
BRHa_100622359	32.57	c12	COG1053	K00239	EC:1.3.99.1	Succinate dehydrogenase/fumarate reductase, flavoprotein subunit
BRHa_100514921	32.37	c0	COG0443	K04043		Molecular chaperone
BRHa_1001515110	31.39	c16a	COG0272	K01972	EC:6.5.1.2	NAD-dependent DNA ligase (contains BRCT domain type II)
BRHa_100600728	31.15	c57	COG0840	K03406		Methyl-accepting chemotaxis protein
BRHa_100286736	30.84	c41	COG2374,COG2931	K07004		Predicted extracellular nuclease - COG2374
BRHa_100658311	30.26	c37	COG2247			Putative cell wall-binding domain
BRHa_10074463	30.13	c22	COG4206,COG1629			Outer membrane cobalamin receptor protein
BRHa_10006126	29.98	c13	COG0841	K03296		Cation/multidrug efflux pump
BRHa_100155713	29.87	c22	COG4771,COG1629	K02014		Outer membrane receptor for ferrienterochelin and colicins
BRHa_100608127	29.84	c16a	COG2208,COG3850	K07315		Serine phosphatase RsbU, regulator of sigma subunit
BRHa_10070545	29.79	c4a	COG1894,COG4231,COG3411	K00335	EC:1.6.5.3	NADH:ubiquinone oxidoreductase, NADH-binding (51 kD) subunit
BRHa_100679415	27.55	c16b	COG2217	K01533	EC:3.6.3.4	Cation transport ATPase
BRHa_100492175	27.31	c20a	COG1185	K00962	EC:2.7.7.8	Polyribonucleotide nucleotidyltransferase (polynucleotide phosphorylase)
BRHa_100037117	26.62	c23	COG1344,COG1344,COG2911	K02406		Flagellin and related hook-associated proteins
BRHa_10042265	26.49	c23	COG0674,COG1013,COG1014,COG1013,COG1144	K03737	EC:1.2.7.-	Pyruvate:ferredoxin oxidoreductase and related 2-oxoacid:ferredoxin oxidoreductases, alpha subunit
BRHa_100068131	26.06	c52	COG4771
BRHa_1000900115,BRHa_10074179	25.33	c22,c29	COG1629			Outer membrane receptor proteins, mostly Fe transport
BRHa_1002629143	25.3	c4a	COG1882	K00656	EC:2.3.1.54	Pyruvate-formate lyase
BRHa_10073534	24.55	c29	COG4206,COG4774			Outer membrane cobalamin receptor protein
BRHa_10036024,BRHa_100518838	23.47	c23,c37	COG0574	K01006	EC:2.7.9.1	Phosphoenolpyruvate synthase/pyruvate phosphate dikinase
BRHa_100354550	22.87	c16a	COG1148,COG1148,COG1148	K03388	EC:1.8.98.1
BRHa_10023026	19.94	c58	COG4206,COG4206			Outer membrane cobalamin receptor protein
BRHa_100636722,BRHa_100241014,BRHa_100263114,BRHa_100374016	19.1	c19,c4a,c8a,c7a	COG0493,COG2440	K12527	EC:1.97.1.9	NADPH-dependent glutamate synthase beta chain and related oxidoreductases
BRHa_100451111	14.66	c57	COG0086,COG0086	K03046	EC:2.7.7.6	DNA-directed RNA polymerase, beta' subunit/160 kD subunit
BRHa_100487743	13.96	c12	COG0493,COG1148,COG1148,COG1148,COG1148,COG0493			NADPH-dependent glutamate synthase beta chain and related oxidoreductases
BRHa_100252616	13.57	c16a	COG3419,COG3419	K02674
BRHa_100686127	13.44	c0
BRHa_100171815	12.31	c16a	COG3280,COG1640	K00705	EC:2.4.1.25	Maltooligosyl trehalose synthase
BRHa_10016191	1.66	c2
