# Supplementary material for: Reconstructing a hydrogen-driven microbial metabolic network in Opalinus Clay rock
Source: Nat Commun. 2016 Oct 14;7:12770. doi: 10.1038/ncomms12770 (PMC5067608; doi:10.1038/ncomms12770)
Supplement: Supplementary Data 4 — Protein profile of the first run of the sample recovered at day 483. Adjusted NSAF were calculated by multiplying NSAF by 105. [file ncomms12770-s5.xlsx]

## Sheet: Sheet1
Supplementary Data 4. Protein profile of the first run of the sample recovered at day 483. Adjusted NSAF were calculated by multiplying NSAF by 105.
Bin* - Bin to which protein belongs
nSpc** - Normalized Spectral counts
Protein Accession Number	Bin*	nSpc**	Sequence Coverage	Unique Peptides	COG Annotation	KO Annotation	EC Annotation	Gene Product
BRHa_100348118	c16a	140960	15.95	5
BRHa_10031784	c23	58094.5	40.61	22	COG2247			Putative cell wall-binding domain
BRHa_100273551	c22	36390.9	11.08	4	COG2885,COG3637			Outer membrane protein and related peptidoglycan-associated (lipo)proteins
BRHa_10048013	c20b	29370.9	41.17	16				Copper amine oxidase N-terminal domain
BRHa_1006081106,BRHa_100743110	c16a,c16a	21987.7	26.72	8	COG0226	K02040		ABC-type phosphate transport system, periplasmic component
BRHa_1003223101	c12	21785.4	21.05	1	COG0180	K01867	EC:6.1.1.2
BRHa_100146156	c16a	19098.5	30.39	12	COG1344,COG1344	K02406		Flagellin and related hook-associated proteins
BRHa_100368520	c22	18922.8	28.77	12
BRHa_1003626108	c22	16458.3	22.68	15	COG1629
BRHa_100725869	c16a	14654.5	15.87	3	COG2358	K07080		TRAP-type uncharacterized transport system, periplasmic component
BRHa_1007437159	c16a	13896.5	20.93	5	COG4663			TRAP-type mannitol/chloroaromatic compound transport system, periplasmic component
BRHa_100146147	c16a	13335.1	17.73	5	COG1344,COG1344	K02406		Flagellin and related hook-associated proteins
BRHa_1003749163	c16a	11626	29.51	11	COG0459	K04077		Chaperonin GroEL (HSP60 family)
BRHa_100180434	c16a	11098	33.14	4	COG2885	K03640		Outer membrane protein and related peptidoglycan-associated (lipo)proteins
BRHa_1001763113	c22	11087.3	37.89	6				Protein of unknown function (DUF3450)
BRHa_1003324141	c16a	10302.5	22.55	3	COG2885	K03640		Outer membrane protein and related peptidoglycan-associated (lipo)proteins
BRHa_100620016	c57	9935	23.7	6	COG0226	K02040		ABC-type phosphate transport system, periplasmic component
BRHa_1007356164	c8a	9482.78	17.99	5	COG1454	K13954	EC:1.1.1.1	Alcohol dehydrogenase, class IV
BRHa_10020677	c35	8852.5	19.72	1	COG2900	K03745		Uncharacterized protein conserved in bacteria
BRHa_100143416	c23	8514.5	20.54	4	COG2086	K03521		Electron transfer flavoprotein, beta subunit
BRHa_100267643	c16a	8328.03	9.81	4	COG1053	K00394	EC:1.8.99.2	Succinate dehydrogenase/fumarate reductase, flavoprotein subunit
BRHa_1006720170	c12	7208.81	29.82	6	COG1344			Flagellin and related hook-associated proteins
BRHa_1001763112	c22	7022.87	24.63	9	COG0811	K03561		Biopolymer transport proteins
BRHa_100622977	c16a	6986.05	23.37	7	COG0055	K02112	EC:3.6.3.14	F0F1-type ATP synthase, beta subunit
BRHa_10040748	c7a	6916.01	5.08	1	COG0214	K06215	EC:4.-	Pyridoxine biosynthesis enzyme
BRHa_10032857	c27	6747.88	2.59	1	COG1894,COG3411,COG2768	K00335	EC:1.6.5.3	NADH:ubiquinone oxidoreductase, NADH-binding (51 kD) subunit
BRHa_100262998	c4a	6712.11	15.87	2	COG1028	K07548	EC:1.1.1.35	Dehydrogenases with different specificities (related to short-chain alcohol dehydrogenases)
BRHa_100297226	c16a	6533.42	22.42	5	COG0834	K09969		ABC-type amino acid transport/signal transduction systems, periplasmic component/domain
BRHa_10009005	c22	6124.35	14.45	6	COG4772			Outer membrane receptor for Fe3+-dicitrate
BRHa_100227759	c16a	5892.4	10.18	6	COG0365	K01895	EC:6.2.1.1	Acyl-coenzyme A synthetases/AMP-(fatty) acid ligases
BRHa_100368521	c22	5889.77	16.34	10	COG1629			Outer membrane receptor proteins, mostly Fe transport
BRHa_100622975	c16a	5767.44	16.73	7	COG0056	K02111	EC:3.6.3.14	F0F1-type ATP synthase, alpha subunit
BRHa_100254818	c23	5589.85	6.67	1	COG2310	K05795		Uncharacterized proteins involved in stress response, homologs of TerZ and putative cAMP-binding protein CABP1
BRHa_10021717	c21	5488.19	3.68	2	COG0365	K01895	EC:6.2.1.1	Acyl-coenzyme A synthetases/AMP-(fatty) acid ligases
BRHa_100267642	c16a	5332.35	19.42	2	COG4231	K00395	EC:1.8.99.2	Adenosine-5'-phosphosulfate reductase beta subunit;
BRHa_100703414	c37	5112.32	12.35	2	COG1028	K07548	EC:1.1.1.35	Dehydrogenases with different specificities (related to short-chain alcohol dehydrogenases)
BRHa_100276828	c22	5070.93	16.32	7	COG3540	K01113	EC:3.1.3.1	Phosphodiesterase/alkaline phosphatase D
BRHa_100227753	c16a	5023.76	13.7	7	COG0365	K01908	EC:6.2.1.17	Acyl-coenzyme A synthetases/AMP-(fatty) acid ligases
BRHa_10000349	c4a	4943.06	24.23	12				Copper amine oxidase N-terminal domain
BRHa_100692244	c16a	4825.54	33.87	7	COG1227	K01507	EC:3.6.1.1	Inorganic pyrophosphatase/exopolyphosphatase
BRHa_10001667	c23	4627.79	15.3	10	COG1882	K07540	EC:4.1.99.11	Pyruvate-formate lyase
BRHa_1001033109	c20a	4556.43	13.59	1	COG0051	K02946		Ribosomal protein S10
BRHa_100725861	c16a	4468.81	15.97	4
BRHa_10057415	c4c	4462.79	16.02	7				Copper amine oxidase N-terminal domain
BRHa_100435781	c49	4411.99	11.74	9				S-layer homology domain
BRHa_100593022	c22	4381.02	10.63	4	COG1785	K01077	EC:3.1.3.1	Alkaline phosphatase
BRHa_100163819	c16a	4188.21	27.84	8
BRHa_100691044	c37	4034.34	12.95	2	COG2310	K05795		Uncharacterized proteins involved in stress response, homologs of TerZ and putative cAMP-binding protein CABP1
BRHa_100254817	c23	4034.34	12.95	2	COG2310	K05795		Uncharacterized proteins involved in stress response, homologs of TerZ and putative cAMP-binding protein CABP1
BRHa_100393050	c16a	3949.41	11.76	1	COG4520			Surface antigen
BRHa_100304452	c22	3755.07	10.92	7	COG1629			TonB-dependent Receptor Plug Domain
BRHa_1003749117	c16a	3620.13	27.81	5
BRHa_10028419	c22	3600.65	11.39	6
BRHa_100657099	c16a	3600.5	20.55	4	COG0683	K01999		ABC-type branched-chain amino acid transport systems, periplasmic component
BRHa_10012794	c23	3456.52	15.88	4	COG0055	K02112	EC:3.6.3.14	F0F1-type ATP synthase, beta subunit
BRHa_100160119,BRHa_100699041	c54,c52	3446.94	3.78	1	COG0055	K02112	EC:3.6.3.14	F0F1-type ATP synthase, beta subunit
BRHa_1002295375	c12	3439	10.13	3	COG0055	K02112	EC:3.6.3.14	F0F1-type ATP synthase, beta subunit
BRHa_100622974	c16a	3316.63	19.23	2	COG0712	K02113	EC:3.6.3.14	F0F1-type ATP synthase, delta subunit (mitochondrial oligomycin sensitivity protein)
BRHa_100594516	c16a	3299.19	18.23	5	COG0683	K01999		ABC-type branched-chain amino acid transport systems, periplasmic component
BRHa_100126058	c49	3298.74	14.33	6	COG0747,COG0747	K02035		Bacterial extracellular solute-binding proteins, family 5 Middle
BRHa_1003749115	c16a	3196.73	9.83	4	COG4796,COG4235	K02666
BRHa_10025113	c57	3116.77	7.63	2	COG3203
BRHa_100588392	c16a	3098.37	23.53	1	COG3422			Uncharacterized conserved protein
BRHa_100709234	c22	3040.37	21.93	6	COG1344	K02406		Flagellin and related hook-associated proteins
BRHa_100452610	c22	3028.62	11.32	2	COG2885			Outer membrane protein and related peptidoglycan-associated (lipo)proteins
BRHa_100718732	c16a	3025.76	20.16	2	COG3437			Response regulator containing a CheY-like receiver domain and an HD-GYP domain
BRHa_10007716	c23	2982.97	13.6	4	COG0183	K00626	EC:2.3.1.9	Acetyl-CoA acetyltransferase
BRHa_1003324132	c16a	2904.73	29.7	2
BRHa_100323946	c41	2862.63	15.03	3	COG0226	K02040		ABC-type phosphate transport system, periplasmic component
BRHa_100622935	c16a	2837.17	8.35	3	COG2221	K11180	EC:1.8.99.3	Dissimilatory sulfite reductase (desulfoviridin), alpha and beta subunits
BRHa_100585635	c23	2783.69	4.98	1	COG2069	K00194	EC:2.1.1.245	CO dehydrogenase/acetyl-CoA synthase delta subunit (corrinoid Fe-S protein)
BRHa_100673812	c22	2781.69	12.09	2	COG2885	K03640		Outer membrane protein and related peptidoglycan-associated (lipo)proteins
BRHa_1003749116	c16a	2733.47	16.13	6	COG1450	K12282		Type II secretory pathway, component PulD
BRHa_100267645	c16a	2700.28	12.2	6	COG1148,COG1908	K03388	EC:1.8.98.1	Heterodisulfide reductase, subunit A and related polyferredoxins
BRHa_100237215	c57	2579.16	26.36	8	COG1538	K12340		Outer membrane protein
BRHa_100687051	c16a	2566.01	12.17	5	COG0374	K06281	EC:1.12.99.6	Ni,Fe-hydrogenase I large subunit
BRHa_1002438130,BRHa_100362967	c41,c41	2545.38	7.71	2	COG3203
BRHa_100369261	c12	2501.54	7.74	3	COG1053	K00394	EC:1.8.99.2	Succinate dehydrogenase/fumarate reductase, flavoprotein subunit
BRHa_10001797	c57	2449.31	5.51	1	COG1344	K02406		Flagellin and related hook-associated proteins
BRHa_100598844	c16a	2438.53	11.33	5	COG2067	K06076		Long-chain fatty acid transport protein
BRHa_100330811	c36	2433.28	9.9	1	COG0806	K02860		RimM protein, required for 16S rRNA processing
BRHa_1001515116	c16a	2259.23	21.31	1	COG1148	K03388	EC:1.8.98.1	Pyridine nucleotide-disulphide oxidoreductase
BRHa_100267651,BRHa_100267664	c16a,c16a	2249.45	8.82	2	COG0050	K02358		GTPases - translation elongation factors
BRHa_1006272106	c16a	2238.71	6.9	1	COG2980			Rare lipoprotein B
BRHa_100193365	c22	2151.65	11.89	2				PRC-barrel domain
BRHa_10022604	c37	2145.21	8.96	2	COG2358	K07080		TRAP-type uncharacterized transport system, periplasmic component
BRHa_10056282	c49	2105.87	19.81	6	COG1344	K02406		Flagellin and related hook-associated proteins
BRHa_100329918	c12	2104.87	17.27	2
BRHa_1007437113	c16a	2060.09	7.86	3	COG0493	K00266	EC:1.4.1.13	NADPH-dependent glutamate synthase beta chain and related oxidoreductases
BRHa_10007715,BRHa_100137015,BRHa_10031103	c23,c37,c37	2030.18	5.77	1	COG1028	K00059	EC:1.1.1.100	Dehydrogenases with different specificities (related to short-chain alcohol dehydrogenases)
BRHa_100722371	c16a	2014.84	10.53	5	COG1185	K00962	EC:2.7.7.8	Polyribonucleotide nucleotidyltransferase (polynucleotide phosphorylase)
BRHa_100284120	c22	1977.39	9.12	2	COG0596	K10216	EC:3.7.1.9	Predicted hydrolases or acyltransferases (alpha/beta hydrolase superfamily) - COG0596
BRHa_100169053	c4a	1877.99	9.84	5	COG1053	K00394	EC:1.8.99.2	Succinate dehydrogenase/fumarate reductase, flavoprotein subunit
BRHa_100297245	c16a	1872.81	7.34	3	COG1538	K12543		Outer membrane protein
BRHa_100267629	c16a	1839.4	13.68	4	COG0330	K04088	EC:3.4.-	Membrane protease subunits, stomatin/prohibitin homologs
BRHa_100291135	c16a	1796.16	14.16	4	COG1638			TRAP-type C4-dicarboxylate transport system, periplasmic component
BRHa_100374920	c16a	1770.5	9.09	1	COG4564	K03406		Cache domain
BRHa_10070552	c21	1765.79	10.61	2	COG3203			Outer membrane protein (porin)
BRHa_10059232	c37	1749.92	13.66	11	COG2247			Putative cell wall-binding domain
BRHa_100045715	c49	1741	14.33	6	COG0747,COG0747	K02035		ABC-type dipeptide transport system, periplasmic component
BRHa_10019852	c23	1734.69	15.69	6	COG0459	K04077		Chaperonin GroEL (HSP60 family)
BRHa_1003655156	c8a	1721.32	10.26	5				Copper amine oxidase N-terminal domain
BRHa_10028091,BRHa_10032931	c37,c23	1715.87	8.42	1	COG0447,COG0086	K07539	EC:3.7.1.-	Dihydroxynaphthoic acid synthase
BRHa_10020884	c41	1683.9	9.35	1	COG5501			Predicted secreted protein - COG5501
BRHa_100691629	c23	1659.84	18.31	1	COG4770	K02160		Acetyl/propionyl-CoA carboxylase, alpha subunit
BRHa_100622936	c16a	1652.47	8.24	3	COG2221	K11181	EC:1.8.99.3	Dissimilatory sulfite reductase (desulfoviridin), alpha and beta subunits
BRHa_100090077	c22	1650.92	6.21	2	COG1538	K12340		Outer membrane protein
BRHa_10051265	c2	1630.2	8.4	2	COG3203
BRHa_100431887	c4a	1575.73	10.04	3	COG0055	K02112	EC:3.6.3.14	F0F1-type ATP synthase, beta subunit
BRHa_100252619	c16a	1549.19	8.92	3	COG2046	K00958	EC:2.7.7.4	ATP sulfurylase (sulfate adenylyltransferase)
BRHa_100585632	c23	1492.98	8.37	2	COG1456	K00197	EC:2.1.1.245	CO dehydrogenase/acetyl-CoA synthase gamma subunit (corrinoid Fe-S protein)
BRHa_100585636,BRHa_100043965	c23,c37	1467.03	9.06	2	COG1410	K15023		Pterin binding enzyme
BRHa_100725849	c16a	1454.01	12.59	3	COG0329	K01714	EC:4.3.3.7	Dihydrodipicolinate synthase/N-acetylneuraminate lyase
BRHa_1003324152	c16a	1446.8	7.43	1	COG0041	K01588	EC:5.4.99.18	Phosphoribosylcarboxyaminoimidazole (NCAIR) mutase
BRHa_100705840	c16a	1429.62	10	1	COG3807			Uncharacterized protein conserved in bacteria
BRHa_100161668,BRHa_100226358	c22,c22	1416.94	18.18	2				Protein of unknown function (DUF3035)
BRHa_100687050	c16a	1414.29	7.56	2	COG1740	K06282	EC:1.12.99.6	Ni,Fe-hydrogenase I small subunit
BRHa_100078514	c23	1393.15	15.07	3	COG1344	K02406		Flagellin and related hook-associated proteins
BRHa_1007437112	c16a	1393.15	10.39	2	COG0543	K00528	EC:1.18.1.2	2-polyprenylphenol hydroxylase and related flavodoxin oxidoreductases
BRHa_10056657	c23	1391.15	7.74	2	COG1638			TRAP-type C4-dicarboxylate transport system, periplasmic component
BRHa_100511327	c37	1380.67	17.34	6	COG0459	K04077		Chaperonin GroEL (HSP60 family)
BRHa_100159351	c29	1373.39	16.2	2	COG2885			Outer membrane protein and related peptidoglycan-associated (lipo)proteins
BRHa_100227719	c16a	1368.72	3.39	1	COG1960	K00248	EC:1.3.8.1	Acyl-CoA dehydrogenases
BRHa_10038336	c46	1317.61	17.49	5	COG3746	K07221		Phosphate-selective porin
BRHa_100591544	c8a	1311.16	6.74	1	COG2310	K05795		Uncharacterized proteins involved in stress response, homologs of TerZ and putative cAMP-binding protein CABP1
BRHa_100627228	c16a	1298.52	13.68	7	COG0480	K02355		Translation elongation factors (GTPases)
BRHa_100688823	c37	1276.8	6.56	1	COG1595	K03088		DNA-directed RNA polymerase specialized sigma subunit, sigma24 homolog
BRHa_10053161	c36	1268.92	5.68	1	COG0226	K02040		ABC-type phosphate transport system, periplasmic component
BRHa_10030282	c22	1264.37	15.75	3	COG4446	K00666	EC:6.2.1.-	Protein of unknown function (DUF1499)
BRHa_100374923	c16a	1244.88	9.93	1	COG2524			Predicted transcriptional regulator, contains C-terminal CBS domains
BRHa_100567066	c20a	1240.64	8.06	2	COG0226	K02040		ABC-type phosphate transport system, periplasmic component
BRHa_10011714	c23	1237.07	11.03	4	COG2221	K11180	EC:1.8.99.3	Dissimilatory sulfite reductase (desulfoviridin), alpha and beta subunits
BRHa_1001804275	c16a	1231.86	7.63	6	COG0674,COG1013,COG1014,COG1013,COG1143	K03737	EC:1.2.7.-	Pyruvate:ferredoxin oxidoreductase and related 2-oxoacid:ferredoxin oxidoreductases, alpha subunit
BRHa_1001763108	c22	1216.15	13.46	2	COG0810	K03832		Gram-negative bacterial tonB protein
BRHa_10011713	c23	1206.87	6.5	2	COG2221	K11181	EC:1.8.99.3	Dissimilatory sulfite reductase (desulfoviridin), alpha and beta subunits
BRHa_100279022	c4a	1200.92	9.28	3	COG1454	K13954	EC:1.1.1.1	Alcohol dehydrogenase, class IV
BRHa_10048264	c7a	1200.92	12.31	1	COG0100	K02948		Ribosomal protein S11
BRHa_1003655142	c8a	1184.77	6.53	2	COG0055	K02112	EC:3.6.3.14	F0F1-type ATP synthase, beta subunit
BRHa_100210399,BRHa_100287612,BRHa_100552268,BRHa_10059801,BRHa_100598838,BRHa_100711010,BRHa_10071852	c4b,c4b,c4b,c4b,c16a,c16a,c4c	1180.78	7.81	1	COG1960	K00248	EC:1.3.99.2	Acyl-CoA dehydrogenases
BRHa_100143417	c23	1177.19	7.58	2	COG2025	K03522		Electron transfer flavoprotein, alpha subunit
BRHa_100585631	c23	1173.63	11.69	6	COG1614,COG1152	K14138	EC:1.2.7.4	CO dehydrogenase/acetyl-CoA synthase beta subunit
BRHa_100301147	c0	1173.63	2.33	1	COG0148	K01689	EC:4.2.1.11	Enolase
BRHa_10048896	c57	1171.26	7.63	1	COG2993	K00405	EC:1.9.3.1	Cbb3-type cytochrome oxidase, cytochrome c subunit
BRHa_1001515189	c16a	1159.31	7.08	2	COG5338			Uncharacterized protein conserved in bacteria (DUF2320)
BRHa_100513924	c32	1156.11	10.42	3
BRHa_100119648,BRHa_10054061	c49,c49	1152.67	16.15	5	COG1344	K02406		Flagellin and related hook-associated proteins
BRHa_100725848	c16a	1151.81	10.37	2	COG0289	K00215	EC:1.3.1.26	Dihydrodipicolinate reductase
BRHa_100247225	c23	1123.85	8.99	9	COG2247,COG4625			Putative cell wall-binding domain
BRHa_100197916	c22	1114.52	10.75	2	COG0589			Universal stress protein UspA and related nucleotide-binding proteins
BRHa_10061005	c11	1111.58	9.94	2				Porin subfamily
BRHa_10028414	c22	1108.67	5.32	1	COG3971	K02554	EC:4.2.1.80	2-keto-4-pentenoate hydratase
BRHa_100676428	c16a	1106.56	15.09	1	COG2823	K04065		Predicted periplasmic or secreted lipoprotein
BRHa_10070855	c57	1103.06	9.68	3	COG0055	K02112	EC:3.6.3.14	F0F1-type ATP synthase, beta subunit
BRHa_100302813	c22	1076.82	8.61	6	COG4206,COG4771,COG4206			Outer membrane cobalamin receptor protein
BRHa_100722334	c16a	1072.69	16.57	4	COG0652,COG0545	K01802	EC:5.2.1.8	Peptidyl-prolyl cis-trans isomerase (rotamase) - cyclophilin family
BRHa_10034106	c21	1065.62	15.72	5	COG1344,COG1344	K02406		Flagellin and related hook-associated proteins
BRHa_100721846	c22	1064.82	12.01	7	COG1629			Outer membrane receptor proteins, mostly Fe transport
BRHa_10047171	c4a	1062.21	10.5	2	COG1344	K02406		Flagellin and related hook-associated proteins
BRHa_100323710,BRHa_100390732	c25,c19	1059.47	3.92	1	COG4864			Uncharacterized protein conserved in bacteria
BRHa_100354565	c16a	1052.13	7.77	4	COG1151	K00190	EC:1.2.7.4	6Fe-6S prismane cluster-containing protein
BRHa_1001515117	c16a	1048.41	5.3	3	COG1148,COG1148,COG1148	K03388	EC:1.8.98.1
BRHa_10013573,BRHa_100658717	c4b,c8a	1043.61	3.88	1	COG4864			Uncharacterized protein conserved in bacteria
BRHa_1004263103	c16a	1038.73	12.6	2				Curli production assembly/transport component CsgG
BRHa_100307726,BRHa_10055317	c37,c23	999.48	12.54	3	COG1227	K15986	EC:3.6.1.1	Inorganic pyrophosphatase/exopolyphosphatase
BRHa_100725851	c16a	993.07	9.38	2	COG3401
BRHa_100687012	c16a	966.05	5.66	2	COG4656	K03615		Predicted NADH:ubiquinone oxidoreductase, subunit RnfC - COG4656
BRHa_100441946,BRHa_100724573	c49,c49	961.37	4.24	1
BRHa_1007437100	c16a	953.93	6.86	1				CBS domain
BRHa_10030131	c4c	913.44	12.15	1	COG1960	K00248	EC:1.3.8.1	Acyl-CoA dehydrogenases
BRHa_100392411	c37	900.69	2.32	1	COG2508,COG3604
BRHa_10070752	c23	898.37	5.66	2	COG2046	K00958	EC:2.7.7.4	ATP sulfurylase (sulfate adenylyltransferase)
BRHa_100195713	c23	895.88	4.26	1	COG0543			2-polyprenylphenol hydroxylase and related flavodoxin oxidoreductases
BRHa_100397452	c52	872.29	10.71	1	COG1393			Arsenate reductase and related proteins, glutaredoxin family
BRHa_100622964	c16a	869.68	4.18	1	COG0057	K00134	EC:1.2.1.12	Glyceraldehyde-3-phosphate dehydrogenase/erythrose-4-phosphate dehydrogenase
BRHa_100193356	c22	863.4	5.7	1	COG0782	K03624		Transcription elongation factor
BRHa_100085020	c5	863.4	5.7	1	COG0782	K03624		Transcription elongation factor
BRHa_100705879	c16a	860.66	15.38	1	COG0776	K03530		Bacterial nucleoid DNA-binding protein
BRHa_100030891	c16a	855.47	6.4	1	COG0834	K02030		ABC-type amino acid transport/signal transduction systems, periplasmic component/domain
BRHa_100227744	c16a	841.95	9.1	5	COG1884,COG2185	K01847	EC:5.4.99.2	Methylmalonyl-CoA mutase, N-terminal domain/subunit
BRHa_100622335	c12	841.95	7.78	3	COG0459	K04077		Chaperonin GroEL (HSP60 family)
BRHa_100703410	c37	835.35	10.16	2	COG1024	K07546	EC:4.2.1.-	Enoyl-CoA hydratase/carnithine racemase
BRHa_100087941	c22	833.25	6.87	3	COG0055	K02112	EC:3.6.3.14	F0F1-type ATP synthase, beta subunit
BRHa_10030133	c4c	832.08	10.12	2	COG1028			Dehydrogenases with different specificities (related to short-chain alcohol dehydrogenases)
BRHa_100459015	c49	814.5	4.41	3	COG4386			S-layer homology domain
BRHa_100426345	c16a	802.69	9.82	3	COG0683	K01999		ABC-type branched-chain amino acid transport systems, periplasmic component
BRHa_100369260	c12	801.3	10.27	1	COG4231	K00395	EC:1.8.99.2	Adenosine-5'-phosphosulfate reductase beta subunit;
BRHa_100651429	c4b	798	2.74	2				Copper amine oxidase N-terminal domain
BRHa_100367448	c8a	775.83	8.32	4	COG1053	K00394	EC:1.8.99.2	Succinate dehydrogenase/fumarate reductase, flavoprotein subunit
BRHa_10042323	c49	775.66	3.72	2	COG0484			S-layer homology domain
BRHa_100559031	c22	774.59	11.07	4
BRHa_100536882	c12	770.19	3.68	1
BRHa_100473210	c22	761.16	9.47	4	COG4771,COG4771			Outer membrane receptor for ferrienterochelin and colicins
BRHa_10051264	c2	758.41	10.94	3	COG3203
BRHa_100197929	c22	756.44	10.08	1	COG3439			Uncharacterized conserved protein - COG3439
BRHa_100419145	c57	751.47	7.44	2	COG0057	K00134	EC:1.2.1.12	Glyceraldehyde-3-phosphate dehydrogenase/erythrose-4-phosphate dehydrogenase
BRHa_1001804207,BRHa_1003724123	c16a,c16a	749.61	6.41	1	COG3448			CBS-domain-containing membrane protein
BRHa_100557612	c22	749.61	8.97	1	COG0251	K07567		Putative translation initiation inhibitor, yjgF family
BRHa_100393039	c16a	736.58	3.8	2	COG0840,COG2703	K03406		Methyl-accepting chemotaxis protein
BRHa_100017740	c22	732.28	8.39	3	COG1012	K00128	EC:1.2.1.3	NAD-dependent aldehyde dehydrogenases
BRHa_100585630	c23	720.42	4.61	2	COG1151	K00190	EC:1.2.7.4	6Fe-6S prismane cluster-containing protein
BRHa_1003749111	c16a	715.18	13.6	2	COG4972	K02662		Tfp pilus assembly protein, ATPase PilM
BRHa_10004666	c32	709.37	7.18	8
BRHa_10004856	c54	709.33	6.03	2	COG0459	K04077		Chaperonin GroEL (HSP60 family)
BRHa_1002550112	c12	707.39	4.78	2	COG2221	K11180	EC:1.8.99.3	Dissimilatory sulfite reductase (desulfoviridin), alpha and beta subunits
BRHa_100622973	c16a	707.39	6.36	1	COG0711	K02109	EC:3.6.3.14	F0F1-type ATP synthase, subunit b
BRHa_100451115	c57	684.62	10.86	3	COG0050	K02358		GTPases - translation elongation factors
BRHa_10049335	c9	680.39	8.36	2				Porin subfamily
BRHa_10060133	c38	675.82	1.61	1	COG1520			FOG: WD40-like repeat
BRHa_1001515246	c16a	675.52	7.51	1	COG1825	K02897		Ribosomal protein L25 (general stress protein Ctc)
BRHa_10045118	c57	675.52	8.09	1	COG0244	K02864		Ribosomal protein L10
BRHa_100111212	c16a	671.84	8.35	3	COG0059,COG0059	K00053	EC:1.1.1.86	Ketol-acid reductoisomerase
BRHa_100315523	c23	660.92	7.84	3	COG2759	K01938	EC:6.3.4.3	Formyltetrahydrofolate synthetase
BRHa_1002295374	c12	649.83	6.35	1	COG0224	K02115	EC:3.6.3.14	F0F1-type ATP synthase, gamma subunit
BRHa_100271010,BRHa_100304510	c37,c23	641.61	6.01	2	COG4864			Uncharacterized protein conserved in bacteria
BRHa_1000308196	c16a	640.92	2.83	1	COG0148	K01689	EC:4.2.1.11	Enolase
BRHa_1007437187	c16a	638.4	9.59	2	COG5000			HAMP domain
BRHa_1002629137	c4a	624.67	12.85	2	COG1028	K07548	EC:1.1.1.35	Dehydrogenases with different specificities (related to short-chain alcohol dehydrogenases)
BRHa_10064871	c4a	624.67	25.16	3	COG1344	K02406		Flagellin and related hook-associated proteins
BRHa_100044035,BRHa_1005672116,BRHa_1007356229	c8a,c8a,c8a	624.67	14.79	2	COG0834	K02030		ABC-type amino acid transport/signal transduction systems, periplasmic component/domain
BRHa_100291141	c16a	622.92	6.28	3	COG0840,COG5278	K03406		Methyl-accepting chemotaxis protein
BRHa_10025264	c16a	621.81	5.02	1	COG4968
BRHa_100284110	c22	616.71	2.33	1	COG1554			Protein of unknown function (DUF1329)
BRHa_100173915	c23	614.76	12.4	4	COG0119	K02594	EC:2.3.3.14	Isopropylmalate/homocitrate/citramalate synthases
BRHa_100267689	c16a	614.76	8.66	1	COG0100	K02948		Ribosomal protein S11
BRHa_100385318,BRHa_10074511	c23,c37	607.26	3.65	1	COG1053	K00239	EC:1.3.99.1	Succinate dehydrogenase/fumarate reductase, flavoprotein subunit
BRHa_1004263247	c16a	607.15	9.06	4	COG0840			Methyl-accepting chemotaxis protein
BRHa_100156136	c29	606.61	11.3	3	COG1344	K02406		Flagellin and related hook-associated proteins
BRHa_100559020	c22	605.15	5.04	2	COG1629	K02014		Outer membrane receptor proteins, mostly Fe transport
BRHa_100450430	c20a	605.15	13.65	5	COG1344,COG1344	K02406		Flagellin and related hook-associated proteins
BRHa_100180468	c16a	605.15	8.11	2
BRHa_100060611	c20a	600.98	3.61	1	COG1053	K00239	EC:1.3.99.1	Succinate dehydrogenase/fumarate reductase, flavoprotein subunit
BRHa_100227751	c16a	600.98	3.09	1	COG0074	K01902	EC:6.2.1.5	Succinyl-CoA synthetase, alpha subunit
BRHa_100227750	c16a	600.46	7.93	3	COG4799	K01966	EC:6.4.1.3	Acetyl-CoA carboxylase, carboxyltransferase component (subunits alpha and beta)
BRHa_100017023	c12	595.84	7.67	2
BRHa_100180469	c16a	595.84	10.34	2
BRHa_100494993	c20a	593.23	4.37	1	COG1115	K03310		Na+/alanine symporter
BRHa_100332427	c16a	592.8	5.5	2	COG0265,COG0265	K01362		Trypsin-like serine proteases, typically periplasmic, contain C-terminal PDZ domain
BRHa_100718727	c16a	592.15	5.2	4	COG1148,COG1148,COG1148,COG1148,COG1149,COG1149	K03388	EC:1.8.98.1	Pyridine nucleotide-disulphide oxidoreductase
BRHa_1007437130	c16a	584.73	2.3	1	COG0028	K01652	EC:2.2.1.6	Thiamine pyrophosphate-requiring enzymes [acetolactate synthase, pyruvate dehydrogenase (cytochrome), glyoxylate carboligase, phosphonopyruvate decarboxylase]
BRHa_1007356188	c8a	572.53	4.34	2	COG2414	K03738	EC:1.2.7.5	Aldehyde:ferredoxin oxidoreductase
BRHa_100338034	c20a	569.55	4.04	1	COG0747	K02035		ABC-type dipeptide transport system, periplasmic component
BRHa_10019833	c3	569.55	10.68	1				Peptidase propeptide and YPEB domain
BRHa_10026373	c25	553.28	7.47	1				Protein of unknown function (DUF3307)
BRHa_100267678	c16a	540.92	11.67	2	COG0094	K02931		Ribosomal protein L5
BRHa_100263146	c8a	539.27	3.79	1	COG0683	K01999		ABC-type branched-chain amino acid transport systems, periplasmic component
BRHa_1004074105,BRHa_100386226,BRHa_1003991232,BRHa_100738323	c7a,c23,c19,c37	537.91	3.35	1	COG1494	K02446	EC:3.1.3.11	Fructose-1,6-bisphosphatase/sedoheptulose 1,7-bisphosphatase and related proteins
BRHa_10069228	c16a	537.36	7.39	5	COG0643,COG0784,COG0643,COG2198	K03407	EC:2.7.13.3	Chemotaxis protein histidine kinase and related kinases
BRHa_100262984	c4a	536.56	3.02	1	COG0183	K00626	EC:2.3.1.9	Acetyl-CoA acetyltransferase
BRHa_10026879,BRHa_100306433	c37,c23	536.56	7.28	2	COG0683	K01999		ABC-type branched-chain amino acid transport systems, periplasmic component
BRHa_100387265	c4a	529.51	18.29	3	COG2086	K03521		Electron transfer flavoprotein, beta subunit
BRHa_100622366	c12	529.09	6.52	1	COG2885	K03640		Outer membrane protein and related peptidoglycan-associated (lipo)proteins
BRHa_100600234	c4a	523.37	10.11	3	COG1456	K00197	EC:2.1.1.245	CO dehydrogenase/acetyl-CoA synthase gamma subunit (corrinoid Fe-S protein)
BRHa_100705865	c16a	522.09	3.91	1	COG0436	K10206	EC:2.6.1.83	Aspartate/tyrosine/aromatic aminotransferase
BRHa_10053251	c13	515.87	9.82	3
BRHa_100700814	c22	510.95	5.26	1	COG2133			Glucose/sorbosone dehydrogenases
BRHa_10002508,BRHa_100220221,BRHa_1002629148	c8a,c8a,c4a	510.95	3.42	1	COG1960	K00249	EC:1.3.8.7	Acyl-CoA dehydrogenases
BRHa_100267644	c16a	508.38	7.14	3	COG1148	K03388	EC:1.8.98.1
BRHa_100403985	c29	508.06	7.16	5	COG4206,COG4771,COG4206			Outer membrane cobalamin receptor protein
BRHa_100687061	c16a	503.92	9.83	3	COG3643,COG3404	K13990	EC:2.1.2.5	Glutamate formiminotransferase
BRHa_1002735126	c22	500.81	5.16	2	COG2234	K01423		Predicted aminopeptidases - COG2234
BRHa_1004949219	c20a	495.12	4.53	1	COG2358	K07080		TRAP-type uncharacterized transport system, periplasmic component
BRHa_100267659	c16a	484.48	5.74	5	COG0085,COG0085,COG0085	K03043	EC:2.7.7.6	DNA-directed RNA polymerase, beta subunit/140 kD subunit
BRHa_1004263142	c16a	484.12	5.82	2	COG1038	K01961	EC:6.3.4.14	Pyruvate carboxylase
BRHa_10070349	c37	484.12	4.99	1	COG1960	K07545	EC:1.3.8.3	Acyl-CoA dehydrogenases
BRHa_100617011	c16a	476.67	5.21	1	COG0604	K00344	EC:1.6.5.5	NADPH:quinone reductase and related Zn-dependent oxidoreductases
BRHa_1000675101	c41	469.77	3.76	1	COG0687	K02055		Spermidine/putrescine-binding periplasmic protein
BRHa_10035834	c41	458.88	7.09	2	COG1252	K00386		NADH dehydrogenase, FAD-containing subunit
BRHa_1003324134	c16a	455.64	19.77	1	COG0425	K04085	EC:2.8.1.-	Predicted redox protein, regulator of disulfide bond formation - COG0425
BRHa_100745022	c23	451.66	5.23	1	COG1744			Uncharacterized ABC-type transport system, periplasmic component/surface lipoprotein
BRHa_100332486	c16a	448.26	6	2	COG0372	K01647	EC:2.3.3.1	Citrate synthase
BRHa_100354566	c16a	444.32	7.25	2	COG2069,COG3064	K00194	EC:2.1.1.245	CO dehydrogenase/acetyl-CoA synthase delta subunit (corrinoid Fe-S protein)
BRHa_100146511	c25	444.29	7.11	5
BRHa_100494619	c29	444.15	3.02	2	COG4771
BRHa_100406119	c20a	438.86	3.95	1	COG1638			TRAP-type C4-dicarboxylate transport system, periplasmic component
BRHa_100651749	c57	435.16	14.44	1
BRHa_1003080116	c8a	434.47	5.43	1	COG1732	K05845		Periplasmic glycine betaine/choline-binding (lipo)protein of an ABC-type transport system (osmoprotectant binding protein)
BRHa_10068708	c16a	433.08	4.14	1	COG4657	K03617		Predicted NADH:ubiquinone oxidoreductase, subunit RnfA - COG4657
BRHa_10007465	c21	430.33	13.24	1	COG2823	K04065		Predicted periplasmic or secreted lipoprotein
BRHa_100354543	c16a	430.33	8.09	1	COG3383	K00123	EC:1.2.1.2	Uncharacterized anaerobic dehydrogenase
BRHa_10070342	c37	426.84	5.56	4	COG1882	K07540	EC:4.1.99.11	Pyruvate-formate lyase
BRHa_10005281	c23	425.6	14.29	1	COG0834	K02030		ABC-type amino acid transport/signal transduction systems, periplasmic component/domain
BRHa_100608111	c16a	421.89	2.61	1	COG1538	K03287		Outer membrane protein
BRHa_100169087	c4a	418.55	5.32	3	COG3808	K01507	EC:3.6.1.1	Inorganic pyrophosphatase
BRHa_100340821	c20a	416.45	12.49	1	COG4577			Carbon dioxide concentrating mechanism/carboxysome shell protein
BRHa_100534156	c23	410.56	9.86	2	COG0190	K01491	EC:1.5.1.5	5,10-methylene-tetrahydrofolate dehydrogenase/Methenyl tetrahydrofolate cyclohydrolase
BRHa_100709293	c22	410.56	4.23	1	COG4271,COG0664			Cyclic nucleotide-binding domain
BRHa_100210213	c23	409.12	6.29	1	COG3679,COG4278			Uncharacterized conserved protein - COG3679
BRHa_100462041	c8a	408.76	3.42	1	COG1960			Acyl-CoA dehydrogenases
BRHa_10013707	c37	403.43	3.93	1	COG0683	K01999		ABC-type branched-chain amino acid transport systems, periplasmic component
BRHa_10026269	c7a	397.91	9.52	1	COG0197	K02878		Ribosomal protein L16/L10E
BRHa_10044205	c22	392.91	5.49	1
BRHa_10070754	c23	392.53	3.64	2	COG1148,COG1148,COG1908	K03388	EC:1.8.98.1	Methyl-viologen-reducing hydrogenase, delta subunit
BRHa_100354562	c16a	392.53	5.39	1	COG1410			Pterin binding enzyme
BRHa_10019643	c57	390.65	6.62	3	COG1629	K02014		Outer membrane receptor proteins, mostly Fe transport
BRHa_100210617	c22	389.9	9.7	2	COG0330	K04087	EC:3.4.-	Membrane protease subunits, stomatin/prohibitin homologs
BRHa_1007437171	c16a	389.24	3.01	1	COG1448	K00832	EC:2.6.1.57	Aspartate/tyrosine/aromatic aminotransferase
BRHa_100374921	c16a	386.19	9.39	4	COG0840	K03406		Methyl-accepting chemotaxis protein
BRHa_100234966	c41	382.2	4.92	1	COG3221	K02044		ABC-type phosphate/phosphonate transport system, periplasmic component
BRHa_100169691	c12	380.77	12.04	3	COG0226	K02040		ABC-type phosphate transport system, periplasmic component
BRHa_100267665	c16a	372.4	13.33	1	COG0051	K02946		Ribosomal protein S10
BRHa_10046388,BRHa_100601978,BRHa_100738313	c23,c12,c37	370.62	2.59	1	COG0112	K00600	EC:2.1.2.1	Glycine/serine hydroxymethyltransferase
BRHa_100347941	c54	368.85	5.69	1	COG0401			Uncharacterized homolog of Blt101
BRHa_1007437101	c16a	368.46	7.81	3	COG0663
BRHa_100534179	c23	365.37	4.03	1	COG0686	K00259	EC:1.4.1.1	Alanine dehydrogenase
BRHa_1004263163	c16a	359.72	3.7	1	COG2984	K01989		ABC-type uncharacterized transport system, periplasmic component
BRHa_100387266	c4a	356.41	7.65	2	COG2025	K03522		Electron transfer flavoprotein, alpha subunit
BRHa_100482010	c22	353.7	5.45	1
BRHa_100691632	c23	352.09	2.33	1	COG1960	K16173	EC:1.3.99.32	Acyl-CoA dehydrogenases
BRHa_10028604	c23	348.92	12.5	1	COG4577			Carbon dioxide concentrating mechanism/carboxysome shell protein
BRHa_100613146	c16a	347.57	8.95	3	COG0183	K00632	EC:2.3.1.16	Acetyl-CoA acetyltransferase
BRHa_10016777,BRHa_100534154	c37,c23	345.8	4.27	1	COG0543	K00528	EC:1.18.1.2	2-polyprenylphenol hydroxylase and related flavodoxin oxidoreductases
BRHa_1001515241	c16a	341.53	2.46	1	COG0111	K00058	EC:1.1.1.95	Phosphoglycerate dehydrogenase and related dehydrogenases
BRHa_1003991317	c19	340.11	6.58	4				S-layer homology domain
BRHa_10027957	c22	339.73	8.14	1	COG5126			Ca2+-binding protein (EF-Hand superfamily)
BRHa_10063733	c40	338.55	1.75	1	COG0495	K01869	EC:6.1.1.4	Leucyl-tRNA synthetase
BRHa_100174520	c54	336.78	4.33	1	COG2003	K03630		DNA repair proteins
BRHa_100304436	c22	335.32	6.47	1				Bacterial protein of unknown function (Gcw_chp)
BRHa_1003749106	c16a	334.7	3.69	1	COG0057	K00134	EC:1.2.1.12	Glyceraldehyde-3-phosphate dehydrogenase/erythrose-4-phosphate dehydrogenase
BRHa_100699146	c29	333.88	5.16	2	COG0811	K03561		Biopolymer transport proteins
BRHa_10068707	c16a	332.73	4.11	1	COG2878,COG2221	K03616		Predicted NADH:ubiquinone oxidoreductase, subunit RnfB - COG2878
BRHa_100682710	c27	331.73	4.49	1	COG0055	K02112	EC:3.6.3.14	F0F1-type ATP synthase, beta subunit
BRHa_100184323	c4a	330.46	5.62	2	COG2759	K01938	EC:6.3.4.3	Formyltetrahydrofolate synthetase
BRHa_100464373	c20a	327.29	3.09	1	COG1638	K11688		TRAP-type C4-dicarboxylate transport system, periplasmic component
BRHa_100502954,BRHa_10067154	c41,c2	326.83	5.68	2	COG0055	K02112	EC:3.6.3.14	F0F1-type ATP synthase, beta subunit
BRHa_1004920115	c8a	322.75	1.87	1	COG0154	K01426	EC:3.5.1.4	Asp-tRNAAsn/Glu-tRNAGln amidotransferase A subunit and related amidases
BRHa_10026595	c57	316.16	8.55	3	COG3517	K11900		Uncharacterized protein conserved in bacteria
BRHa_100348124	c16a	315.98	6.05	2	COG0138	K00602	EC:2.1.2.3	AICAR transformylase/IMP cyclohydrolase PurH (only IMP cyclohydrolase domain in Aful)
BRHa_100267658	c16a	312.34	11.2	1	COG0222	K02935		Ribosomal protein L7/L12
BRHa_1002295455	c12	308.6	5.95	1	COG2755			Lysophospholipase L1 and related esterases
BRHa_100204339	c16a	306.41	2.85	2	COG0243			Anaerobic dehydrogenases, typically selenocysteine-containing
BRHa_100591542	c8a	305.76	6.28	1	COG2310	K05795		Uncharacterized proteins involved in stress response, homologs of TerZ and putative cAMP-binding protein CABP1
BRHa_10072475	c57	304.48	7.84	2	COG0039	K00024	EC:1.1.1.37	Malate/lactate dehydrogenases
BRHa_100598823	c16a	303.1	1.91	1	COG2414	K03738	EC:1.2.7.5	Aldehyde:ferredoxin oxidoreductase
BRHa_100262999	c4a	302.58	5.71	2	COG0183	K07550	EC:2.3.1.-	Acetyl-CoA acetyltransferase
BRHa_100227752	c16a	301.79	5.7	2	COG0045	K01903	EC:6.2.1.5	Succinyl-CoA synthetase, beta subunit
BRHa_100625832	c12	301.79	2.85	1	COG1454			Alcohol dehydrogenase, class IV
BRHa_100468430	c4b	301.4	6.98	1	COG1235			Metal-dependent hydrolases of the beta-lactamase superfamily I
BRHa_1003749177	c16a	297.92	19.85	2	COG0589			Universal stress protein UspA and related nucleotide-binding proteins
BRHa_10012635,BRHa_100600237	c4c,c4a	293.41	4.15	1	COG1410	K15023		Pterin binding enzyme
BRHa_100285615	c23	290.47	3.74	1	COG0050	K02358		GTPases - translation elongation factors
BRHa_100354564	c16a	289.03	3.25	2	COG1614,COG1152,COG1152	K14138	EC:1.2.7.4	CO dehydrogenase/acetyl-CoA synthase beta subunit
BRHa_100262924,BRHa_100608746	c4a,c7a	287.8	3.21	1	COG0493	K00266	EC:1.4.1.13	NADPH-dependent glutamate synthase beta chain and related oxidoreductases
BRHa_100304471	c22	285.83	4.78	1	COG1024	K13766	EC:4.2.1.18	Enoyl-CoA hydratase/carnithine racemase
BRHa_1003324182	c16a	280.65	4.16	2	COG0504	K01937	EC:6.3.4.2	CTP synthase (UTP-ammonia lyase)
BRHa_1003740125	c7a	274.96	2.02	1	COG4883			Uncharacterized protein conserved in archaea
BRHa_10059459	c16a	274.68	6.37	2	COG1219	K03544		ATP-dependent protease Clp, ATPase subunit
BRHa_100622972	c16a	274.68	9.15	1	COG0711	K02109	EC:3.6.3.14	F0F1-type ATP synthase, subunit b
BRHa_100273721	c23	273.71	4.93	1	COG1250	K00074	EC:1.1.1.157	3-hydroxyacyl-CoA dehydrogenase
BRHa_100513983	c32	273.29	7.15	3	COG1629			Outer membrane receptor proteins, mostly Fe transport
BRHa_100207416	c20a	270.84	11.11	1	COG0517			FOG: CBS domain
BRHa_100622951	c16a	270.21	10.44	2	COG0001	K01845	EC:5.4.3.8	Glutamate-1-semialdehyde aminotransferase
BRHa_10012792	c23	270.03	2.58	1	COG0056	K02111	EC:3.6.3.14	F0F1-type ATP synthase, alpha subunit
BRHa_100301148	c0	268.96	11.03	1	COG2919	K05589		Septum formation initiator
BRHa_100620018	c57	268.21	4.14	1	COG0191	K01624	EC:4.1.2.13	Fructose/tagatose bisphosphate aldolase
BRHa_10048894	c57	262.57	3.72	1	COG2010,COG2010	K00406	EC:1.9.3.1	Cytochrome c, mono- and diheme variants
BRHa_10001612	c22	259.35	7.11	1	COG2912
BRHa_100227734	c16a	259.35	6.67	1	COG3448	K04767		CBS-domain-containing membrane protein
BRHa_1001515121	c16a	258.2	7.32	2	COG3259	K14126	EC:1.12.99.-	Coenzyme F420-reducing hydrogenase, alpha subunit
BRHa_10008843,BRHa_10016188,BRHa_100210377,BRHa_1002103107,BRHa_1002629106,BRHa_100345610,BRHa_100387253,BRHa_10040559,BRHa_1005448146,BRHa_10066092,BRHa_100705215,BRHa_100735627	c37,c23,c4b,c4b,c4a,c23,c4a,c37,c8a,c37,c4b,c8a	255.47	3.46	1	COG1960	K00248	EC:1.3.99.2	Acyl-CoA dehydrogenases
BRHa_10068483	c20a	251.49	3.56	1	COG3264	K08867	EC:2.7.11.1
BRHa_10071851	c4c	249.33	11.59	2	COG2086	K03521		Electron transfer flavoprotein, beta subunit
BRHa_100121546	c4a	247.08	4.14	2	COG1151	K00198	EC:1.2.99.2	6Fe-6S prismane cluster-containing protein
BRHa_100267646	c16a	244.51	3.78	1	COG1150,COG2181
BRHa_100725884	c16a	244.09	6.01	2	COG2425	K07114		Vault protein inter-alpha-trypsin
BRHa_1001515209	c16a	240.86	6.7	2	COG0426			Uncharacterized flavoproteins
BRHa_1003749330	c16a	237.61	3.36	1	COG2358	K07080		TRAP-type uncharacterized transport system, periplasmic component
BRHa_10062005	c57	236.88	3.66	1	COG2358	K07080		TRAP-type uncharacterized transport system, periplasmic component
BRHa_100586430	c16a	230.53	6.14	2	COG1196			Protein of unknown function (DUF3373)
BRHa_100462037	c8a	229.62	4.72	1	COG2086	K03521		Electron transfer flavoprotein, beta subunit
BRHa_10054787	c23	229.17	11.18	1
BRHa_1001696147	c12	228.83	3.69	2	COG3808	K01507	EC:3.6.1.1	Inorganic pyrophosphatase
BRHa_10061344	c23	228.72	9.41	1	COG1512	K06872		Beta-propeller domains of methanol dehydrogenase type
BRHa_100273515	c22	227.82	8.59	1	COG2993	K00405	EC:1.9.3.1	Cbb3-type cytochrome oxidase, cytochrome c subunit
BRHa_10042891	c25	227.82	5.47	1	COG0226	K02040		ABC-type phosphate transport system, periplasmic component
BRHa_10029728	c16a	227.38	3.71	1	COG1190	K04567	EC:6.1.1.6	Lysyl-tRNA synthetase (class II)
BRHa_100392026,BRHa_100414112	c37,c37	226.49	18.63	1	COG1960	K00249	EC:1.3.8.7	Acyl-CoA dehydrogenases
BRHa_100180632	c22	225.17	2.16	1	COG4805			Uncharacterized protein conserved in bacteria
BRHa_10022375,BRHa_1006081105,BRHa_100743111	c27,c16a,c16a	224.3	3.19	1	COG1117	K02036	EC:3.6.3.27	ABC-type phosphate transport system, ATPase component
BRHa_100505730	c22	220.97	1.66	1	COG4206,COG4771	K02014		Outer membrane cobalamin receptor protein
BRHa_100297236	c16a	218.14	3.17	4	COG3419			Tfp pilus assembly protein, tip-associated adhesin PilY1
BRHa_100625849	c12	217.58	3.59	1	COG2224	K01637	EC:4.1.3.1	Isocitrate lyase
BRHa_100722389	c16a	217.58	3.14	1	COG1538			Outer membrane protein
BRHa_100354563	c16a	217.09	6.04	2	COG1456	K00197	EC:2.1.1.245	CO dehydrogenase/acetyl-CoA synthase gamma subunit (corrinoid Fe-S protein)
BRHa_1001804170,BRHa_100372486	c16a,c16a	216.97	10.34	2	COG4663			TRAP-type mannitol/chloroaromatic compound transport system, periplasmic component
BRHa_100085723	c4a	215.96	4.07	1	COG3638	K02041	EC:3.6.3.28	ABC-type phosphate/phosphonate transport system, ATPase component
BRHa_10004206	c16a	215.76	3.2	2	COG0840,COG4564,COG4564	K03406		Methyl-accepting chemotaxis protein
BRHa_100291184	c16a	215.46	6.67	3	COG0840,COG3290	K03406		Methyl-accepting chemotaxis protein
BRHa_100304437	c22	214.37	4.78	1	COG1028	K00059	EC:1.1.1.100	Dehydrogenases with different specificities (related to short-chain alcohol dehydrogenases)
BRHa_1003626102	c22	212.22	7.1	2	COG0226	K02040		ABC-type phosphate transport system, periplasmic component
BRHa_10061205	c57	210.49	7.38	2	COG1850	K01601	EC:4.1.1.39	Ribulose 1,5-bisphosphate carboxylase, large subunit
BRHa_100267631	c16a	208.54	2.15	1	COG1274	K01596	EC:4.1.1.32	Phosphoenolpyruvate carboxykinase (GTP)
BRHa_100700819	c22	207.11	6.91	1	COG2930			Uncharacterized conserved protein
BRHa_10033128	c36	205.28	5.63	1	COG0106	K01814	EC:5.3.1.16	Phosphoribosylformimino-5-aminoimidazole carboxamide ribonucleotide (ProFAR) isomerase
BRHa_1007010211	c41	204.13	4.63	4	COG0737,COG2931,COG3391	K01077	EC:3.1.3.1	5'-nucleotidase/2',3'-cyclic phosphodiesterase and related esterases
BRHa_100588355	c16a	203.84	1.95	1	COG0840	K03406		Methyl-accepting chemotaxis protein
BRHa_1004920109	c8a	203.6	2.68	1
BRHa_100598332	c41	202.77	6.25	1	COG2353			Uncharacterized conserved protein - COG2353
BRHa_1005698116	c4b	200.67	7.49	2	COG1344	K02406		Flagellin and related hook-associated proteins
BRHa_10015292	c25	198.11	4.08	1	COG3457			Predicted amino acid racemase - COG3457
BRHa_100332442	c16a	197.6	2.8	1	COG0683	K01999		ABC-type branched-chain amino acid transport systems, periplasmic component
BRHa_100116524	c22	197.6	8.12	1	COG0711	K02109	EC:3.6.3.14	F0F1-type ATP synthase, subunit b
BRHa_100128710	c23	196.6	3.04	1	COG1104	K04487	EC:2.8.1.7	Cysteine sulfinate desulfinase/cysteine desulfurase and related enzymes
BRHa_100721812	c22	196.17	4.62	2
BRHa_100329917	c12	195.6	4.7	1	COG4397			Mu-like prophage major head subunit gpT
BRHa_10071106	c16a	195.07	1.65	1	COG1884,COG1703,COG2185	K11942	EC:5.4.99.2	Methylmalonyl-CoA mutase, N-terminal domain/subunit
BRHa_100724812	c27	192.68	2.48	1	COG0683	K01999		ABC-type branched-chain amino acid transport systems, periplasmic component
BRHa_100120628	c22	192.27	6.66	2				Curlin associated repeat
BRHa_100297219	c16a	190.47	3.59	1	COG0462	K00948	EC:2.7.6.1	Phosphoribosylpyrophosphate synthetase
BRHa_1001696149	c12	186.2	7.66	1	COG1825	K02897		Ribosomal protein L25 (general stress protein Ctc)
BRHa_1002088176,BRHa_10035141,BRHa_10035811,BRHa_100722329	c41,c2,c9,c16a	182.97	2.92	1	COG0443	K04043		Molecular chaperone
BRHa_100096924,BRHa_10023712	c52,c43	182.4	2.35	1	COG0706	K03217		Preprotein translocase subunit YidC
BRHa_100263012,BRHa_1003223165	c0,c12	181.4	3.27	1	COG0001	K01845	EC:5.4.3.8	Glutamate-1-semialdehyde aminotransferase
BRHa_100662837,BRHa_100725845	c12,c16a	180.98	5.58	1	COG0176	K00616	EC:2.2.1.2	Transaldolase
BRHa_100247922,BRHa_10044892,BRHa_100462615,BRHa_100482675,BRHa_1004949163,BRHa_100668822,BRHa_100693422,BRHa_100744810	c23,c49,c19,c7a,c20a,c49,c49,c37	180.56	3.25	1	COG0001	K01845	EC:5.4.3.8	Glutamate-1-semialdehyde aminotransferase
BRHa_10012607	c49	178.89	3.92	1	COG0683	K11954		ABC-type branched-chain amino acid transport systems, periplasmic component
BRHa_10017397	c23	177.33	3.84	1	COG1884	K01848	EC:5.4.99.2	Methylmalonyl-CoA mutase, N-terminal domain/subunit
BRHa_1006081109,BRHa_10074317	c16a,c16a	176.85	5	1	COG0704	K02039		Phosphate uptake regulator
BRHa_100618127	c29	176.69	5.46	2	COG0459	K04077		Chaperonin GroEL (HSP60 family)
BRHa_100202933	c57	176.44	3.41	1	COG0446			Uncharacterized NAD(FAD)-dependent dehydrogenases
BRHa_100681549	c4a	176.04	3.02	1	COG4864			Uncharacterized protein conserved in bacteria
BRHa_1003749269	c16a	174.72	4.35	2	COG0840,COG4191	K03406		Methyl-accepting chemotaxis protein
BRHa_10009006	c22	173.83	5.56	3	COG3540	K01113	EC:3.1.3.1	Phosphodiesterase/alkaline phosphatase D
BRHa_100393024	c16a	172.9	4.75	1	COG3221	K02044		ABC-type phosphate/phosphonate transport system, periplasmic component
BRHa_100505726	c22	172.9	4.45	1	COG0057	K00134	EC:1.2.1.12	Glyceraldehyde-3-phosphate dehydrogenase/erythrose-4-phosphate dehydrogenase
BRHa_1003324155	c16a	172.64	2.23	1	COG4770	K01965	EC:6.4.1.3	Acetyl/propionyl-CoA carboxylase, alpha subunit
BRHa_10045809	c4c	171.37	6.61	1	COG2025	K03522		Electron transfer flavoprotein, alpha subunit
BRHa_100613143	c16a	171.37	5.73	1	COG0693			Putative intracellular protease/amidase
BRHa_1001804226,BRHa_1003724142	c16a,c16a	169.87	2.63	1	COG1653	K02027		ABC-type sugar transport system, periplasmic component
BRHa_100372414	c16a	169.5	3.06	3	COG0493,COG1148,COG1148,COG1148,COG1148			NADPH-dependent glutamate synthase beta chain and related oxidoreductases
BRHa_100137012	c37	168.88	4.93	1	COG1064	K13953	EC:1.1.1.1	Zn-dependent alcohol dehydrogenases
BRHa_100627277	c16a	167.52	2.25	1	COG1109	K01840	EC:5.4.2.8	Phosphomannomutase
BRHa_100227733	c16a	166.58	3.22	1		K01578	EC:4.1.1.9	Malonyl-CoA decarboxylase (MCD)
BRHa_100676462	c16a	166.08	7.36	2	COG0840	K03406		Methyl-accepting chemotaxis protein
BRHa_10039555	c35	165.51	5.53	1	COG0479	K00240	EC:1.3.99.1	Succinate dehydrogenase/fumarate reductase, Fe-S protein subunit
BRHa_100432510	c8a	165.23	2.9	1	COG2759	K01938	EC:6.3.4.3	Formyltetrahydrofolate synthetase
BRHa_1000633150	c8a	164.81	3.18	1	COG0493	K00266	EC:1.4.1.13	NADPH-dependent glutamate synthase beta chain and related oxidoreductases
BRHa_1001804188,BRHa_1003724105	c16a,c16a	164.57	2.82	1	COG1744	K07335		Uncharacterized ABC-type transport system, periplasmic component/surface lipoprotein
BRHa_100354519	c16a	163.83	2.7	1	COG2759	K01938	EC:6.3.4.3	Formyltetrahydrofolate synthetase
BRHa_100408810	c23	163.76	3.38	1	COG1109	K15778	EC:5.4.2.2	Phosphomannomutase
BRHa_10030139	c4c	161.82	5.28	1	COG1638			TRAP-type C4-dicarboxylate transport system, periplasmic component
BRHa_1000633107	c8a	161.71	2.5	1	COG2368	K14534	EC:4.2.1.120	Aromatic ring hydroxylase
BRHa_10059305	c22	161.04	3.53	1	COG1249	K00520	EC:1.16.1.1	Pyruvate/2-oxoglutarate dehydrogenase complex, dihydrolipoamide dehydrogenase (E3) component, and related enzymes
BRHa_10072818	c23	160.04	2.89	1	COG0516,COG0516,COG0517,COG3448	K00088	EC:1.1.1.205	IMP dehydrogenase/GMP reductase
BRHa_100674945	c22	158.91	2.22	1	COG4775	K07277		Outer membrane protein/protective antigen OMA87
BRHa_100314523,BRHa_100390724,BRHa_10065879	c20a,c19,c8a	158.73	1.95	1	COG0443	K04043		Molecular chaperone
BRHa_1001804189,BRHa_1003724106	c16a,c16a	158.73	4.49	1	COG1126	K02028	EC:3.6.3.21	ABC-type polar amino acid transport system, ATPase component
BRHa_100354554	c16a	158.73	4.49	1	COG1150
BRHa_100001530	c20a	158.4	3.27	1	COG3259	K14126	EC:1.12.99.-	Coenzyme F420-reducing hydrogenase, alpha subunit
BRHa_100227716	c16a	156.8	4.84	1	COG1028	K00059	EC:1.1.1.100	Dehydrogenases with different specificities (related to short-chain alcohol dehydrogenases)
BRHa_10006507	c5	156.59	8.33	2	COG3203
BRHa_10061636	c27	155.85	3.01	1
BRHa_1004263141	c16a	152.72	1.57	1	COG1038	K01958	EC:6.4.1.1	Pyruvate carboxylase
BRHa_1007437147	c16a	152.48	5.49	1	COG0437,COG0437	K00184	EC:1.2.7.-
BRHa_100743771	c16a	151.88	2.35	1	COG0330			Membrane protease subunits, stomatin/prohibitin homologs
BRHa_100469633	c36	151.68	6.51	2	COG3203
BRHa_10001745,BRHa_100087943	c29,c22	151.58	4.49	2	COG0056	K02111	EC:3.6.3.14	F0F1-type ATP synthase, alpha subunit
BRHa_100241623	c23	151.52	2.03	1	COG1048	K01681	EC:4.2.1.-	Aconitase A
BRHa_10028418	c22	149.92	3.35	2	COG1033	K07003		Predicted exporters of the RND superfamily - COG1033
BRHa_10071882	c21	149.82	2.12	1	COG1785	K01077	EC:3.1.3.1	Alkaline phosphatase
BRHa_10024183	c57	148.58	2.55	1	COG0183	K00626	EC:2.3.1.9	Acetyl-CoA acetyltransferase
BRHa_10049841	c25	146.7	5.66	1	COG0277	K00104	EC:1.1.3.15	FAD/FMN-containing dehydrogenases
BRHa_100620019	c57	146.26	1.96	1	COG0021	K00615	EC:2.2.1.1	Transketolase
BRHa_100725853	c16a	144.87	3.48	1	COG0137	K01940	EC:6.3.4.5	Argininosuccinate synthase
BRHa_100703028	c16a	142.13	3.48	1	COG0069			Glutamate synthase domain 2
BRHa_100586438	c16a	141.14	1.75	1	COG2766	K07180		Putative Ser protein kinase
BRHa_1002550314	c12	139.82	2.52	1
BRHa_100625827	c12	139.65	3.84	1	COG0683	K01999		ABC-type branched-chain amino acid transport systems, periplasmic component
BRHa_100467910	c22	139.32	8.96	2	COG4105	K05807		DNA uptake lipoprotein
BRHa_100354546	c16a	139.07	2.87	1	COG1148,COG1148	K03388	EC:1.8.98.1	Pyridine nucleotide-disulphide oxidoreductase
BRHa_100304712	c8a	138.82	4.29	1	COG0834	K02030		ABC-type amino acid transport/signal transduction systems, periplasmic component/domain
BRHa_10001665,BRHa_10070344	c23,c37	135.89	4.55	1	COG0714	K04748	EC:1.7.99.7	AAA domain (dynein-related subfamily)
BRHa_100279710	c22	135.73	3.03	1	COG5338			Uncharacterized protein conserved in bacteria
BRHa_100288482	c41	135.73	2.8	1	COG0683	K01999
BRHa_1003749180	c16a	135.1	6.03	1	COG0183	K00626	EC:2.3.1.9	Acetyl-CoA acetyltransferase
BRHa_10045286	c35	132.33	2.73	1				outer membrane porin, OprD family
BRHa_10041835	c23	132.18	2.04	1	COG2414	K03738	EC:1.2.7.5	Aldehyde:ferredoxin oxidoreductase
BRHa_1006229124	c16a	131.44	3.16	1	COG0174	K01915	EC:6.3.1.2	Glutamine synthetase
BRHa_100581756	c20a	131.06	2.36	1	COG2414	K03738	EC:1.2.7.5	Aldehyde:ferredoxin oxidoreductase
BRHa_100354520	c16a	130.4	5.03	1	COG0190	K01491	EC:1.5.1.5	5,10-methylene-tetrahydrofolate dehydrogenase/Methenyl tetrahydrofolate cyclohydrolase
BRHa_100079922	c49	129.53	9.33	2	COG3221	K02044		ABC-type phosphate/phosphonate transport system, periplasmic component
BRHa_100359913	c49	129.53	9.33	2	COG3221	K02044		ABC-type phosphate/phosphonate transport system, periplasmic component
BRHa_100354547	c16a	129.39	6.89	2	COG1148,COG1148			4Fe-4S binding domain
BRHa_100115516	c16a	129.1	2.83	1	COG5016,COG0511	K01960	EC:6.4.1.1	Pyruvate/oxaloacetate carboxyltransferase
BRHa_100511535	c11	127.82	5.61	1	COG1344	K02406		Flagellin and related hook-associated proteins
BRHa_100017733	c22	126.98	5.56	1	COG1028			Dehydrogenases with different specificities (related to short-chain alcohol dehydrogenases)
BRHa_100513984	c32	126.1	3.07	2
BRHa_100662944	c12	124.93	3.86	1	COG0330			Membrane protease subunits, stomatin/prohibitin homologs
BRHa_100721843	c22	124.67	6	2	COG1538	K03287		Outer membrane protein
BRHa_100284115	c22	124.4	2.99	1	COG4638	K08689	EC:1.14.12.18	Phenylpropionate dioxygenase and related ring-hydroxylating dioxygenases, large terminal subunit
BRHa_100505731	c22	123.5	2.42	1	COG1629			Outer membrane receptor proteins, mostly Fe transport
BRHa_100700813	c22	121.66	4.18	3	COG4206,COG1629,COG4774			Outer membrane cobalamin receptor protein
BRHa_100675653	c12	121.41	8.13	1	COG0667			Predicted oxidoreductases (related to aryl-alcohol dehydrogenases) - COG0667
BRHa_1004263102	c16a	121.28	2.71	1		K08884	EC:2.7.11.1
BRHa_100511534	c11	121.03	5.3	1	COG1344	K02406		Flagellin and related hook-associated proteins
BRHa_100511532	c11	120.65	5.28	1	COG1344	K02406		Flagellin and related hook-associated proteins
BRHa_100191312	c29	120.53	4.04	3	COG4771,COG1629			Outer membrane receptor for ferrienterochelin and colicins
BRHa_1006889132	c29	120.53	6.74	4
BRHa_10021021	c23	120.28	2.07	1	COG0247,COG2181			Fe-S oxidoreductase
BRHa_1007356228	c8a	119.35	2.15	1	COG0365	K01895	EC:6.2.1.1	Acyl-coenzyme A synthetases/AMP-(fatty) acid ligases
BRHa_10069335	c23	119.05	1.64	1	COG1060	K03150		Thiamine biosynthesis enzyme ThiH and related uncharacterized enzymes
BRHa_1007356146	c8a	117.72	4.64	1	COG2358	K07080		TRAP-type uncharacterized transport system, periplasmic component
BRHa_100038525	c57	117.36	2.27	1	COG0493,COG1143			NADPH-dependent glutamate synthase beta chain and related oxidoreductases
BRHa_1002629150	c4a	116.42	2.8	1	COG3425,COG1545			3-hydroxy-3-methylglutaryl CoA synthase
BRHa_1002414161	c20a	114.25	5.29	1	COG3181	K07795		Uncharacterized protein conserved in bacteria
BRHa_10016219	c57	113.91	3.23	1	COG1494	K02446	EC:3.1.3.11	Fructose-1,6-bisphosphatase/sedoheptulose 1,7-bisphosphatase and related proteins
BRHa_100693762	c19	113.91	4.4	1	COG1003			Uroporphyrinogen decarboxylase (URO-D)
BRHa_100617041	c16a	113.24	1.75	1	COG0840	K03406		Methyl-accepting chemotaxis protein
BRHa_1004263113	c16a	113.24	3.79	1	COG2181			Nitrate reductase gamma subunit
BRHa_10007728	c4c	112.8	3.69	2	COG0085	K03043	EC:2.7.7.6	DNA-directed RNA polymerase, beta subunit/140 kD subunit
BRHa_100618621	c23	112.26	4.05	1	COG2876	K03856	EC:2.5.1.54	3-deoxy-D-arabino-heptulosonate 7-phosphate (DAHP) synthase
BRHa_10033249	c16a	111.94	4.03	1	COG0714	K03924	EC:3.6.3.-	MoxR-like ATPases
BRHa_100596360	c49	109.2	2.25	1	COG0747	K02035		ABC-type dipeptide transport system, periplasmic component
BRHa_1005448127	c8a	108.49	4.47	1	COG1509	K01843	EC:5.4.3.2	Lysine 2,3-aminomutase
BRHa_1001804202,BRHa_1003724118	c16a,c16a	107.73	2.5	1	COG0840,COG3850	K02660		Methyl-accepting chemotaxis protein
BRHa_100111614,BRHa_100139740	c4a,c4b	106.01	4.73	2	COG0459	K04077		Chaperonin GroEL (HSP60 family)
BRHa_100513925	c32	105.82	5.72	1	COG2885	K03286		Outer membrane protein and related peptidoglycan-associated (lipo)proteins
BRHa_10038826	c57	105.53	3.26	1	COG4663			TRAP-type mannitol/chloroaromatic compound transport system, periplasmic component
BRHa_100340823	c20a	104.96	4.59	1	COG0371	K00005	EC:1.1.1.6	Glycerol dehydrogenase and related enzymes
BRHa_100672080,BRHa_100354510,BRHa_100593213	c12,c16a,c0	104.11	2.68	1	COG0136	K00133	EC:1.2.1.11	Aspartate-semialdehyde dehydrogenase
BRHa_10007661	c57	103	3.18	1	COG4775	K07277		Outer membrane protein/protective antigen OMA87
BRHa_100227731	c16a	102.73	3.44	1	COG0349	K03684	EC:3.1.13.5	Ribonuclease D
BRHa_10045332	c57	101.92	3.94	1	COG0514
BRHa_100115563,BRHa_10016185,BRHa_10016425,BRHa_10040556,BRHa_100406124	c16a,c23,c13,c37,c20a	101.65	3.4	1	COG1960	K00248	EC:1.3.99.2	Acyl-CoA dehydrogenases
BRHa_100169076	c4a	100.6	3.37	1	COG1960	K16173	EC:1.3.99.32	Acyl-CoA dehydrogenases
BRHa_100505713	c22	99.99	5.15	2	COG1115,COG1115	K03310		Na+/alanine symporter
BRHa_100675114	c22	99.56	5.38	1	COG3288	K00324	EC:1.6.1.2	NAD/NADP transhydrogenase alpha subunit
BRHa_10024132,BRHa_100691058	c23,c37	97.31	3.01	1	COG2414	K03738	EC:1.2.7.5	Aldehyde:ferredoxin oxidoreductase
BRHa_10073898	c2	97.07	6.25	1	COG0183	K00626	EC:2.3.1.9	Acetyl-CoA acetyltransferase
BRHa_10017181,BRHa_100234710	c16a,c16a	96.18	2.23	1	COG0739			F5/8 type C domain
BRHa_100703416	c37	94.23	2.67	1	COG1804	K07544	EC:2.8.3.15	Predicted acyl-CoA transferases/carnitine dehydratase - COG1804
BRHa_100676489	c16a	94	3.39	1	COG0683	K01999		ABC-type branched-chain amino acid transport systems, periplasmic component
BRHa_10031182	c11	93.32	3.37	1	COG5379	K13622		S-adenosylmethionine:diacylglycerol 3-amino-3-carboxypropyl transferase
BRHa_100666512	c23	93.32	3.61	1	COG0683	K01999		ABC-type branched-chain amino acid transport systems, periplasmic component
BRHa_100305740	c20a	92.88	4.07	1	COG3875			Uncharacterized conserved protein - COG3875
BRHa_1004263104	c16a	91.56	5.66	2	COG0128	K00800	EC:2.5.1.19	5-enolpyruvylshikimate-3-phosphate synthase
BRHa_10025064	c23	91.13	7.04	2	COG0148	K01689	EC:4.2.1.11	Enolase
BRHa_100215418	c23	90.7	4.44	1	COG0683	K01999		ABC-type branched-chain amino acid transport systems, periplasmic component
BRHa_100414336	c22	90.49	6.53	2	COG5338			Uncharacterized protein conserved in bacteria
BRHa_100263198	c8a	90.07	6.73	2	COG1344	K02406		Flagellin and related hook-associated proteins
BRHa_100354559	c16a	88.97	1.53	1	COG1151	K00198	EC:1.2.99.2	6Fe-6S prismane cluster-containing protein
BRHa_100716810	c58	88.42	3.42	1
BRHa_100319337	c12	88.29	1.52	1	COG1151	K00198	EC:1.2.99.2	6Fe-6S prismane cluster-containing protein
BRHa_100565155	c22	87.43	2.93	1	COG0845	K02005		Membrane-fusion protein
BRHa_100294615	c8a	86.45	1.78	1	COG1151	K00190	EC:1.2.7.4	6Fe-6S prismane cluster-containing protein
BRHa_100393054	c16a	86.35	1.45	1	COG4775,COG0729	K07277		Outer membrane protein/protective antigen OMA87
BRHa_10011052	c12	86.26	3.33	1	COG3259	K14126	EC:1.12.99.-	Coenzyme F420-reducing hydrogenase, alpha subunit
BRHa_100061115	c22	86.07	2.07	1	COG1629	K02014		Outer membrane receptor proteins, mostly Fe transport
BRHa_100722364	c16a	85.31	2.64	1	COG0195,COG1095	K02600		Transcription elongation factor
BRHa_100721816	c22	84.75	3.06	1
BRHa_100694915	c12	84.32	2.46	1	COG0480	K02355		Translation elongation factors (GTPases)
BRHa_10038539	c23	83.47	1.58	1	COG3968	K01915	EC:6.3.1.2	Uncharacterized protein related to glutamine synthetase
BRHa_100137116	c46	82.4	4.03	1				Protein of unknown function (DUF1329)
BRHa_100538331	c22	81.94	1.55	1	COG1185	K00962	EC:2.7.7.8	Polyribonucleotide nucleotidyltransferase (polynucleotide phosphorylase)
BRHa_100722394	c16a	81.94	1.69	1	COG0659,COG0659			Sulfate permease and related transporters (MFS superfamily)
BRHa_10042814	c16a	81.48	3.5	1	COG3064			FecR protein
BRHa_100573115	c4c	76.66	1.82	1	COG1344			Flagellin and related hook-associated proteins
BRHa_10027953	c22	75.79	2.54	1	COG0265,COG0265	K01362		Trypsin-like serine proteases, typically periplasmic, contain C-terminal PDZ domain
BRHa_1003324154	c16a	74.91	3.86	2	COG4799	K01966	EC:6.4.1.3	Acetyl-CoA carboxylase, carboxyltransferase component (subunits alpha and beta)
BRHa_100457025	c37	74.48	2.5	1	COG0374	K06281	EC:1.12.99.6	Ni,Fe-hydrogenase I large subunit
BRHa_1004263112	c16a	73.21	1.7	1	COG0247			Fe-S oxidoreductase
BRHa_10069912	c29	72.39	2.8	1	COG0154	K01426	EC:3.5.1.4	Asp-tRNAAsn/Glu-tRNAGln amidotransferase A subunit and related amidases
BRHa_100672096	c12	67.83	3.67	1	COG2205,COG1716			Histidine kinase-, DNA gyrase B-, and HSP90-like ATPase
BRHa_100721829	c22	67.63	6.16	3	COG1629			Outer membrane receptor proteins, mostly Fe transport
BRHa_100374937	c16a	67.24	2.43	1	COG0539	K02945		Ribosomal protein S1
BRHa_100246013	c27	66.32	2.39	1	COG2865,COG0613			Predicted transcriptional regulator containing an HTH domain and an uncharacterized domain shared with the mammalian protein Schlafen
BRHa_10060193	c12	65.57	2.82	1	COG1012,COG1454			NAD-dependent aldehyde dehydrogenases
BRHa_1001515206	c16a	65.31	6.06	2	COG1151	K00378	EC:1.7.-	6Fe-6S prismane cluster-containing protein
BRHa_100120637	c22	63.6	1.8	1	COG0405	K00681	EC:2.3.2.2	Gamma-glutamyltransferase
BRHa_100227747	c16a	61.57	2.22	1	COG5016,COG0511	K01960	EC:6.4.1.1	Pyruvate/oxaloacetate carboxyltransferase
BRHa_100658311	c37	60.52	1.87	1	COG2247			Putative cell wall-binding domain
BRHa_10074463	c22	60.26	2.8	2	COG4206,COG1629			Outer membrane cobalamin receptor protein
BRHa_100608127	c16a	59.68	1.85	1	COG2208,COG3850	K07315		Serine phosphatase RsbU, regulator of sigma subunit
BRHa_10033167	c41	59.68	2.15	1				Protein of unknown function (DUF3604)
BRHa_10070545	c4a	59.58	1.84	1	COG1894,COG4231,COG3411	K00335	EC:1.6.5.3	NADH:ubiquinone oxidoreductase, NADH-binding (51 kD) subunit
BRHa_100116225	c29	58.62	4.33	2	COG4206,COG4206	K02014		Outer membrane cobalamin receptor protein
BRHa_1004263145	c16a	58.59	2.42	1	COG0465	K03798	EC:3.4.24.-	ATP-dependent Zn proteases
BRHa_100195717	c23	57.52	0.99	1	COG1148,COG1148,COG1148	K03388	EC:1.8.98.1	Pyridine nucleotide-disulphide oxidoreductase
BRHa_100252640	c16a	56.05	2.46	1	COG0751	K01879	EC:6.1.1.14	Glycyl-tRNA synthetase, beta subunit
BRHa_100687060	c16a	54.94	1.7	1	COG0280,COG0857	K13788	EC:2.3.1.8	Phosphotransacetylase
BRHa_100492175	c20a	54.63	1.97	1	COG1185	K00962	EC:2.7.7.8	Polyribonucleotide nucleotidyltransferase (polynucleotide phosphorylase)
BRHa_100229543	c12	52.55	4.88	2	COG1614,COG1152	K14138	EC:1.2.7.4	CO dehydrogenase/acetyl-CoA synthase beta subunit
BRHa_100555826	c4a	51.71	1.87	1	COG1185	K00962	EC:2.7.7.8	Polyribonucleotide nucleotidyltransferase (polynucleotide phosphorylase)
BRHa_10054964	c22	44.26	6.28	2	COG4206,COG4771	K02014		Outer membrane cobalamin receptor protein
BRHa_10023026	c58	39.89	2.16	1	COG4206,COG4206			Outer membrane cobalamin receptor protein
BRHa_1000110104	c41	39.4	1.63	1	COG2931			Hemolysin-type calcium-binding repeat (2 copies)
BRHa_100636722,BRHa_100241014,BRHa_100263114,BRHa_100374016	c19,c4a,c8a,c7a	38.19	1.24	1	COG0493,COG2440	K12527	EC:1.97.1.9	NADPH-dependent glutamate synthase beta chain and related oxidoreductases
BRHa_100542942	c41	34.24	1.41	1	COG0209,COG0209,COG1372	K00525	EC:1.17.4.1	Ribonucleotide reductase, alpha subunit
BRHa_10016191	c2	3.32	0.12	1
