# Supplementary material for: Reconstructing a hydrogen-driven microbial metabolic network in Opalinus Clay rock
Source: Nat Commun. 2016 Oct 14;7:12770. doi: 10.1038/ncomms12770 (PMC5067608; doi:10.1038/ncomms12770)
Supplement: Supplementary Data 5 — Protein profile of the second run of sample recovered at day 483. Adjusted NSAF were calculated by multiplying NSAF by 105. [file ncomms12770-s6.xlsx]

## Sheet: Sheet1
Supplementary Data 5. Protein profile of the second run of sample recovered at day 483. Adjusted NSAF were calculated by multiplying NSAF by 105.
Bin* - Bin to which protein belongs
nSpc** - Normalized Spectral counts
Protein Accession Number	Bin*	nSpc**	Sequence Coverage	Unique Peptides	COG Annotation	KO Annotation	EC Annotation	Gene Product
BRHa_100348118	c16a	144122	13.4	4
BRHa_10031784	c23	38081.9	40	23	COG2247			Putative cell wall-binding domain
BRHa_10048013	c20b	23463.1	33.5	13				Copper amine oxidase N-terminal domain
BRHa_10032857	c27	23235.2	2.6	1	COG1894,COG3411,COG2768	K00335	EC:1.6.5.3	NADH:ubiquinone oxidoreductase, NADH-binding (51 kD) subunit
BRHa_100368520	c22	14748.3	21.5	10
BRHa_1003626108	c22	8427.21	21.9	14	COG1629
BRHa_100273551	c22	21047.6	9.4	3	COG2885,COG3637			Outer membrane protein and related peptidoglycan-associated (lipo)proteins
BRHa_100146156	c16a	14592.1	31.6	12	COG1344,COG1344	K02406		Flagellin and related hook-associated proteins
BRHa_1006081106,BRHa_100743110	c16a,c16a	19850	23	7	COG0226	K02040		ABC-type phosphate transport system, periplasmic component
BRHa_1007437159	c16a	13813.3	28.7	7	COG4663			TRAP-type mannitol/chloroaromatic compound transport system, periplasmic component
BRHa_100146147	c16a	9524.52	22.5	7	COG1344,COG1344	K02406		Flagellin and related hook-associated proteins
BRHa_100725869	c16a	12647.5	15.9	3	COG2358	K07080		TRAP-type uncharacterized transport system, periplasmic component
BRHa_10001667	c23	4861.8	16.3	11	COG1882	K07540	EC:4.1.99.11	Pyruvate-formate lyase
BRHa_100435781	c49	3935.49	13.4	9				S-layer homology domain
BRHa_1003749163	c16a	6776.81	29.9	12	COG0459	K04077		Chaperonin GroEL (HSP60 family)
BRHa_10009005	c22	4462.84	17.8	8	COG4772			Outer membrane receptor for Fe3+-dicitrate
BRHa_100368521	c22	3776.51	20.8	12	COG1629			Outer membrane receptor proteins, mostly Fe transport
BRHa_100267643	c16a	4816.24	10.8	4	COG1053	K00394	EC:1.8.99.2	Succinate dehydrogenase/fumarate reductase, flavoprotein subunit
BRHa_100227753	c16a	4537.4	14.5	7	COG0365	K01908	EC:6.2.1.17	Acyl-coenzyme A synthetases/AMP-(fatty) acid ligases
BRHa_100276828	c22	5177.61	16	6	COG3540	K01113	EC:3.1.3.1	Phosphodiesterase/alkaline phosphatase D
BRHa_1007356164	c8a	7272.11	15.2	4	COG1454	K13954	EC:1.1.1.1	Alcohol dehydrogenase, class IV
BRHa_100304452	c22	3157.64	14.8	10	COG1629			TonB-dependent Receptor Plug Domain
BRHa_10000349	c4a	3724.55	25.8	13				Copper amine oxidase N-terminal domain
BRHa_100622977	c16a	5558.77	30.5	9	COG0055	K02112	EC:3.6.3.14	F0F1-type ATP synthase, beta subunit
BRHa_1003749115	c16a	3885.93	15.2	6	COG4796,COG4235	K02666
BRHa_10057415	c4c	3271.41	16.3	7				Copper amine oxidase N-terminal domain
BRHa_1001763112	c22	5119.94	29.3	10	COG0811	K03561		Biopolymer transport proteins
BRHa_100247225	c23	1468.69	11	11	COG2247,COG4625			Putative cell wall-binding domain
BRHa_1001763113	c22	9031	32.4	6				Protein of unknown function (DUF3450)
BRHa_100297226	c16a	6053.8	28.2	7	COG0834	K09969		ABC-type amino acid transport/signal transduction systems, periplasmic component/domain
BRHa_100126058	c49	3108.76	16.9	7	COG0747,COG0747	K02035		Bacterial extracellular solute-binding proteins, family 5 Middle
BRHa_100620016	c57	5712.91	19.9	5	COG0226	K02040		ABC-type phosphate transport system, periplasmic component
BRHa_100180434	c16a	11040.7	39.5	5	COG2885	K03640		Outer membrane protein and related peptidoglycan-associated (lipo)proteins
BRHa_100163819	c16a	4294.12	26.5	8
BRHa_10028419	c22	2885.11	11.1	6
BRHa_100227759	c16a	2604.85	14.6	8	COG0365	K01895	EC:6.2.1.1	Acyl-coenzyme A synthetases/AMP-(fatty) acid ligases
BRHa_100143416	c23	6458.18	20.9	5	COG2086	K03521		Electron transfer flavoprotein, beta subunit
BRHa_100692244	c16a	5237.08	30	6	COG1227	K01507	EC:3.6.1.1	Inorganic pyrophosphatase/exopolyphosphatase
BRHa_100267645	c16a	2149.08	16	9	COG1148,COG1908	K03388	EC:1.8.98.1	Heterodisulfide reductase, subunit A and related polyferredoxins
BRHa_10004666	c32	769.865	7.4	9
BRHa_1006720170	c12	5754.61	37.1	6	COG1344			Flagellin and related hook-associated proteins
BRHa_100297245	c16a	3009.7	12	5	COG1538	K12543		Outer membrane protein
BRHa_1003324141	c16a	7562.9	22.5	3	COG2885	K03640		Outer membrane protein and related peptidoglycan-associated (lipo)proteins
BRHa_10059232	c37	1100.1	18.2	14	COG2247			Putative cell wall-binding domain
BRHa_10063733	c40	1644.28	1.7	1	COG0495	K01869	EC:6.1.1.4	Leucyl-tRNA synthetase
BRHa_10007716	c23	3510.21	11.1	3	COG0183	K00626	EC:2.3.1.9	Acetyl-CoA acetyltransferase
BRHa_100045715	c49	2159.77	16.9	7	COG0747,COG0747	K02035		ABC-type dipeptide transport system, periplasmic component
BRHa_1003749117	c16a	3816.93	22.8	4
BRHa_100622935	c16a	2943.16	10.7	4	COG2221	K11180	EC:1.8.99.3	Dissimilatory sulfite reductase (desulfoviridin), alpha and beta subunits
BRHa_100725861	c16a	4056.28	12.1	3
BRHa_100160119,BRHa_100699041	c54,c52	2489.63	3.8	1	COG0055	K02112	EC:3.6.3.14	F0F1-type ATP synthase, beta subunit
BRHa_100622975	c16a	2414.33	9.6	4	COG0056	K02111	EC:3.6.3.14	F0F1-type ATP synthase, alpha subunit
BRHa_100594516	c16a	3022.39	20.7	6	COG0683	K01999		ABC-type branched-chain amino acid transport systems, periplasmic component
BRHa_100687051	c16a	2162.66	11.6	5	COG0374	K06281	EC:1.12.99.6	Ni,Fe-hydrogenase I large subunit
BRHa_10012794	c23	2587.78	15.9	5	COG0055	K02112	EC:3.6.3.14	F0F1-type ATP synthase, beta subunit
BRHa_100593022	c22	2248.24	13.1	5	COG1785	K01077	EC:3.1.3.1	Alkaline phosphatase
BRHa_1003749116	c16a	1975.89	13.4	5	COG1450	K12282		Type II secretory pathway, component PulD
BRHa_1001804275	c16a	967.836	9.5	7	COG0674,COG1013,COG1014,COG1013,COG1143	K03737	EC:1.2.7.-	Pyruvate:ferredoxin oxidoreductase and related 2-oxoacid:ferredoxin oxidoreductases, alpha subunit
BRHa_100703414	c37	4564.32	18.3	3	COG1028	K07548	EC:1.1.1.35	Dehydrogenases with different specificities (related to short-chain alcohol dehydrogenases)
BRHa_100369261	c12	1734.16	10.8	4	COG1053	K00394	EC:1.8.99.2	Succinate dehydrogenase/fumarate reductase, flavoprotein subunit
BRHa_100227750	c16a	2090.77	12.4	4	COG4799	K01966	EC:6.4.1.3	Acetyl-CoA carboxylase, carboxyltransferase component (subunits alpha and beta)
BRHa_100262998	c4a	4132.85	21.8	3	COG1028	K07548	EC:1.1.1.35	Dehydrogenases with different specificities (related to short-chain alcohol dehydrogenases)
BRHa_100709234	c22	2505.66	21.9	6	COG1344	K02406		Flagellin and related hook-associated proteins
BRHa_100169053	c4a	1616.21	14.9	7	COG1053	K00394	EC:1.8.99.2	Succinate dehydrogenase/fumarate reductase, flavoprotein subunit
BRHa_10070342	c37	1155.28	8.3	6	COG1882	K07540	EC:4.1.99.11	Pyruvate-formate lyase
BRHa_100722371	c16a	1439.09	16	8	COG1185	K00962	EC:2.7.7.8	Polyribonucleotide nucleotidyltransferase (polynucleotide phosphorylase)
BRHa_100721846	c22	1193.87	13.4	8	COG1629			Outer membrane receptor proteins, mostly Fe transport
BRHa_100657099	c16a	2293.63	20.8	4	COG0683	K01999		ABC-type branched-chain amino acid transport systems, periplasmic component
BRHa_100354565	c16a	1310.01	14.5	8	COG1151	K00190	EC:1.2.7.4	6Fe-6S prismane cluster-containing protein
BRHa_10025113	c57	2299.13	10	3	COG3203
BRHa_1007437113	c16a	1809.83	5.9	2	COG0493	K00266	EC:1.4.1.13	NADPH-dependent glutamate synthase beta chain and related oxidoreductases
BRHa_1002295375	c12	1798.36	13.1	4	COG0055	K02112	EC:3.6.3.14	F0F1-type ATP synthase, beta subunit
BRHa_100267651,BRHa_100267664	c16a,c16a	2148.04	16.9	5	COG0050	K02358		GTPases - translation elongation factors
BRHa_100237215	c57	1857.25	22.9	7	COG1538	K12340		Outer membrane protein
BRHa_1003655156	c8a	1181.42	9.8	5				Copper amine oxidase N-terminal domain
BRHa_100585635	c23	2593.36	7.8	2	COG2069	K00194	EC:2.1.1.245	CO dehydrogenase/acetyl-CoA synthase delta subunit (corrinoid Fe-S protein)
BRHa_10019852	c23	1479.21	20.3	8	COG0459	K04077		Chaperonin GroEL (HSP60 family)
BRHa_100302813	c22	730.66	9.5	7	COG4206,COG4771,COG4206			Outer membrane cobalamin receptor protein
BRHa_10061005	c11	2319.14	14.8	3				Porin subfamily
BRHa_100722334	c16a	2238	21.5	5	COG0652,COG0545	K01802	EC:5.2.1.8	Peptidyl-prolyl cis-trans isomerase (rotamase) - cyclophilin family
BRHa_1002438130,BRHa_100362967	c41,c41	1871.5	7.7	2	COG3203
BRHa_100227744	c16a	1018.43	9.5	5	COG1884,COG2185	K01847	EC:5.4.99.2	Methylmalonyl-CoA mutase, N-terminal domain/subunit
BRHa_10022604	c37	2174.08	4.5	1	COG2358	K07080		TRAP-type uncharacterized transport system, periplasmic component
BRHa_100459015	c49	763.555	4.4	3	COG4386			S-layer homology domain
BRHa_1001515117	c16a	748.826	10.8	7	COG1148,COG1148,COG1148	K03388	EC:1.8.98.1
BRHa_10034106	c21	1299.14	27.8	8	COG1344,COG1344	K02406		Flagellin and related hook-associated proteins
BRHa_10056282	c49	1618.55	18.6	6	COG1344	K02406		Flagellin and related hook-associated proteins
BRHa_100585631	c23	914.463	14.7	8	COG1614,COG1152	K14138	EC:1.2.7.4	CO dehydrogenase/acetyl-CoA synthase beta subunit
BRHa_100585630	c23	957.074	6.4	3	COG1151	K00190	EC:1.2.7.4	6Fe-6S prismane cluster-containing protein
BRHa_100146511	c25	508.824	12	9
BRHa_100267642	c16a	4660.53	19.4	2	COG4231	K00395	EC:1.8.99.2	Adenosine-5'-phosphosulfate reductase beta subunit;
BRHa_100511327	c37	1175.78	19.2	7	COG0459	K04077		Chaperonin GroEL (HSP60 family)
BRHa_100627228	c16a	937.542	11.2	6	COG0480	K02355		Translation elongation factors (GTPases)
BRHa_100090077	c22	1434.12	11	3	COG1538	K12340		Outer membrane protein
BRHa_100078514	c23	1492.58	22.7	5	COG1344	K02406		Flagellin and related hook-associated proteins
BRHa_100559031	c22	1131.65	17.1	6
BRHa_10061205	c57	1353.06	7.4	2	COG1850	K01601	EC:4.1.1.39	Ribulose 1,5-bisphosphate carboxylase, large subunit
BRHa_100387265	c4a	2350.23	26.8	4	COG2086	K03521		Electron transfer flavoprotein, beta subunit
BRHa_10053161	c36	1714.13	13.9	3	COG0226	K02040		ABC-type phosphate transport system, periplasmic component
BRHa_100279022	c4a	1554.68	9	3	COG1454	K13954	EC:1.1.1.1	Alcohol dehydrogenase, class IV
BRHa_100367448	c8a	964.198	10.1	5	COG1053	K00394	EC:1.8.99.2	Succinate dehydrogenase/fumarate reductase, flavoprotein subunit
BRHa_100393039	c16a	687.32	7.1	4	COG0840,COG2703	K03406		Methyl-accepting chemotaxis protein
BRHa_10020677	c35	8002.37	19.7	1	COG2900	K03745		Uncharacterized protein conserved in bacteria
BRHa_100431887	c4a	1199.5	10	3	COG0055	K02112	EC:3.6.3.14	F0F1-type ATP synthase, beta subunit
BRHa_100254818	c23	2887.45	6.7	1	COG2310	K05795		Uncharacterized proteins involved in stress response, homologs of TerZ and putative cAMP-binding protein CABP1
BRHa_10042323	c49	773.71	5	3	COG0484			S-layer homology domain
BRHa_100622335	c12	977.208	15.2	7	COG0459	K04077		Chaperonin GroEL (HSP60 family)
BRHa_100284120	c22	1899.36	12.3	3	COG0596	K10216	EC:3.7.1.9	Predicted hydrolases or acyltransferases (alpha/beta hydrolase superfamily) - COG0596
BRHa_10056657	c23	1490.44	11.5	3	COG1638			TRAP-type C4-dicarboxylate transport system, periplasmic component
BRHa_100687061	c16a	964.075	11.5	4	COG3643,COG3404	K13990	EC:2.1.2.5	Glutamate formiminotransferase
BRHa_100403985	c29	502.447	9.3	6	COG4206,COG4771,COG4206			Outer membrane cobalamin receptor protein
BRHa_100267629	c16a	1313.79	13.7	4	COG0330	K04088	EC:3.4.-	Membrane protease subunits, stomatin/prohibitin homologs
BRHa_100267659	c16a	366.391	6.4	6	COG0085,COG0085,COG0085	K03043	EC:2.7.7.6	DNA-directed RNA polymerase, beta subunit/140 kD subunit
BRHa_100598844	c16a	1229.45	10.8	4	COG2067	K06076		Long-chain fatty acid transport protein
BRHa_10038336	c46	1026.65	17.5	5	COG3746	K07221		Phosphate-selective porin
BRHa_10070855	c57	1050.48	14.3	4	COG0055	K02112	EC:3.6.3.14	F0F1-type ATP synthase, beta subunit
BRHa_100622974	c16a	2636.34	29.1	3	COG0712	K02113	EC:3.6.3.14	F0F1-type ATP synthase, delta subunit (mitochondrial oligomycin sensitivity protein)
BRHa_100673812	c22	2636.34	18.1	3	COG2885	K03640		Outer membrane protein and related peptidoglycan-associated (lipo)proteins
BRHa_100718727	c16a	394.362	5.2	4	COG1148,COG1148,COG1148,COG1148,COG1149,COG1149	K03388	EC:1.8.98.1	Pyridine nucleotide-disulphide oxidoreductase
BRHa_10072876	c49	659.086	5	3	COG0484			S-layer homology domain
BRHa_100252619	c16a	1122.77	11	4	COG2046	K00958	EC:2.7.7.4	ATP sulfurylase (sulfate adenylyltransferase)
BRHa_100494619	c29	437.778	4.5	3	COG4771
BRHa_100687050	c16a	1340.39	7.6	2	COG1740	K06282	EC:1.12.99.6	Ni,Fe-hydrogenase I small subunit
BRHa_10011714	c23	1121.45	12.3	4	COG2221	K11180	EC:1.8.99.3	Dissimilatory sulfite reductase (desulfoviridin), alpha and beta subunits
BRHa_100559020	c22	548.596	10	4	COG1629	K02014		Outer membrane receptor proteins, mostly Fe transport
BRHa_1001515241	c16a	804.994	13.6	5	COG0111	K00058	EC:1.1.1.95	Phosphoglycerate dehydrogenase and related dehydrogenases
BRHa_100452610	c22	2163.18	21.2	3	COG2885			Outer membrane protein and related peptidoglycan-associated (lipo)proteins
BRHa_10011713	c23	1234.23	6.5	2	COG2221	K11181	EC:1.8.99.3	Dissimilatory sulfite reductase (desulfoviridin), alpha and beta subunits
BRHa_100622936	c16a	1161.83	10.4	4	COG2221	K11181	EC:1.8.99.3	Dissimilatory sulfite reductase (desulfoviridin), alpha and beta subunits
BRHa_10060133	c38	584.812	1.6	1	COG1520			FOG: WD40-like repeat
BRHa_100229544	c12	642.603	8.1	4	COG1151	K00190	EC:1.2.7.4	6Fe-6S prismane cluster-containing protein
BRHa_1007010211	c41	306.173	6.7	5	COG0737,COG2931,COG3391	K01077	EC:3.1.3.1	5'-nucleotidase/2',3'-cyclic phosphodiesterase and related esterases
BRHa_100585632	c23	940.902	8.8	3	COG1456	K00197	EC:2.1.1.245	CO dehydrogenase/acetyl-CoA synthase gamma subunit (corrinoid Fe-S protein)
BRHa_10071851	c4c	1780.85	11.6	2	COG2086	K03521		Electron transfer flavoprotein, beta subunit
BRHa_100691044	c37	2161.13	13	2	COG2310	K05795		Uncharacterized proteins involved in stress response, homologs of TerZ and putative cAMP-binding protein CABP1
BRHa_100254817	c23	2161.13	13	2	COG2310	K05795		Uncharacterized proteins involved in stress response, homologs of TerZ and putative cAMP-binding protein CABP1
BRHa_10073831	c37	934.545	16.7	5	COG0055	K02112	EC:3.6.3.14	F0F1-type ATP synthase, beta subunit
BRHa_100393024	c16a	1173.19	18.1	4	COG3221	K02044		ABC-type phosphate/phosphonate transport system, periplasmic component
BRHa_10051265	c2	1005.59	13	3	COG3203
BRHa_100306433	c23	990.429	14	4	COG0683	K01999		ABC-type branched-chain amino acid transport systems, periplasmic component
BRHa_100392411	c37	654.802	2.3	1	COG2508,COG3604
BRHa_10048896	c57	1589.48	7.6	1	COG2993	K00405	EC:1.9.3.1	Cbb3-type cytochrome oxidase, cytochrome c subunit
BRHa_1004263247	c16a	650.48	9.1	4	COG0840			Methyl-accepting chemotaxis protein
BRHa_10007715,BRHa_100137015,BRHa_10031103	c23,c37,c37	1589.48	5.8	1	COG1028	K00059	EC:1.1.1.100	Dehydrogenases with different specificities (related to short-chain alcohol dehydrogenases)
BRHa_100451115	c57	995.431	17.7	5	COG0050	K02358		GTPases - translation elongation factors
BRHa_100143417	c23	1198.15	7.6	2	COG2025	K03522		Electron transfer flavoprotein, alpha subunit
BRHa_10069228	c16a	383.807	5.3	4	COG0643,COG0784,COG0643,COG2198	K03407	EC:2.7.13.3	Chemotaxis protein histidine kinase and related kinases
BRHa_100193365	c22	1536.81	11.9	2				PRC-barrel domain
BRHa_100323946	c41	1082.45	15	3	COG0226	K02040		ABC-type phosphate transport system, periplasmic component
BRHa_100721812	c22	540.44	11.4	6
BRHa_10070552	c21	1135.09	13.9	3	COG3203			Outer membrane protein (porin)
BRHa_100598823	c16a	649.468	9.4	4	COG2414	K03738	EC:1.2.7.5	Aldehyde:ferredoxin oxidoreductase
BRHa_100291135	c16a	1082.45	9.8	3	COG1638			TRAP-type C4-dicarboxylate transport system, periplasmic component
BRHa_100314515	c20a	1075.3	10	3	COG4864			Uncharacterized protein conserved in bacteria
BRHa_100700814	c22	930.599	8.4	2	COG2133			Glucose/sorbosone dehydrogenases
BRHa_100126537	c58	3424.24	15.4	1	COG1960	K00257
BRHa_100386224	c23	1241.89	14.7	3	COG0191	K01624	EC:4.1.2.13	Fructose/tagatose bisphosphate aldolase
BRHa_10001797	c57	1394.06	5.5	1	COG1344	K02406		Flagellin and related hook-associated proteins
BRHa_100374921	c16a	502.418	17.8	7	COG0840	K03406		Methyl-accepting chemotaxis protein
BRHa_100119648,BRHa_10054061	c49,c49	839.755	18.8	6	COG1344	K02406		Flagellin and related hook-associated proteins
BRHa_100725849	c16a	1203.74	12.6	3	COG0329	K01714	EC:4.3.3.7	Dihydrodipicolinate synthase/N-acetylneuraminate lyase
BRHa_100354564	c16a	478.558	8.9	4	COG1614,COG1152,COG1152	K14138	EC:1.2.7.4	CO dehydrogenase/acetyl-CoA synthase beta subunit
BRHa_100600234	c4a	747.636	10.1	3	COG1456	K00197	EC:2.1.1.245	CO dehydrogenase/acetyl-CoA synthase gamma subunit (corrinoid Fe-S protein)
BRHa_10055317	c23	1070.81	29.6	6	COG1227	K15986	EC:3.6.1.1	Inorganic pyrophosphatase/exopolyphosphatase
BRHa_100197916	c22	1194.07	10.8	2	COG0589			Universal stress protein UspA and related nucleotide-binding proteins
BRHa_10030282	c22	1140.72	15.8	3	COG4446	K00666	EC:6.2.1.-	Protein of unknown function (DUF1499)
BRHa_100204339	c16a	350.158	5.7	4	COG0243			Anaerobic dehydrogenases, typically selenocysteine-containing
BRHa_100267646	c16a	838.258	6.3	2	COG1150,COG2181
BRHa_100297236	c16a	169.969	3.6	5	COG3419			Tfp pilus assembly protein, tip-associated adhesin PilY1
BRHa_1003655142	c8a	700.317	6.5	2	COG0055	K02112	EC:3.6.3.14	F0F1-type ATP synthase, beta subunit
BRHa_1003991317	c19	364.38	4.6	3				S-layer homology domain
BRHa_100291141	c16a	464.266	11	5	COG0840,COG5278	K03406		Methyl-accepting chemotaxis protein
BRHa_10004856	c54	607.967	6	2	COG0459	K04077		Chaperonin GroEL (HSP60 family)
BRHa_100513983	c32	334.627	11	5	COG1629			Outer membrane receptor proteins, mostly Fe transport
BRHa_100354566	c16a	634.704	12.2	4	COG2069,COG3064	K00194	EC:2.1.1.245	CO dehydrogenase/acetyl-CoA synthase delta subunit (corrinoid Fe-S protein)
BRHa_10012792	c23	619.927	7	3	COG0056	K02111	EC:3.6.3.14	F0F1-type ATP synthase, alpha subunit
BRHa_100060611	c20a	536.557	3.6	1	COG1053	K00239	EC:1.3.99.1	Succinate dehydrogenase/fumarate reductase, flavoprotein subunit
BRHa_10009004	c22	567.889	5.5	2	COG0459	K04077		Chaperonin GroEL (HSP60 family)
BRHa_10020884	c41	2255.1	18	2	COG5501			Predicted secreted protein - COG5501
BRHa_100718732	c16a	2431.28	20.2	2	COG3437			Response regulator containing a CheY-like receiver domain and an HD-GYP domain
BRHa_100473210	c22	359.773	7.6	3	COG4771,COG4771			Outer membrane receptor for ferrienterochelin and colicins
BRHa_1002735126	c22	536.557	5.2	2	COG2234	K01423		Predicted aminopeptidases - COG2234
BRHa_100385318,BRHa_10074511	c23,c37	542.166	3.7	1	COG1053	K00239	EC:1.3.99.1	Succinate dehydrogenase/fumarate reductase, flavoprotein subunit
BRHa_100513924	c32	774.138	10.4	3
BRHa_100699146	c29	670.697	14.2	5	COG0811	K03561		Biopolymer transport proteins
BRHa_100703028	c16a	571.015	7.3	2	COG0069			Glutamate synthase domain 2
BRHa_100393050	c16a	1910.9	11.8	1	COG4520			Surface antigen
BRHa_10070752	c23	748.599	5.7	2	COG2046	K00958	EC:2.7.7.4	ATP sulfurylase (sulfate adenylyltransferase)
BRHa_100173915	c23	768.403	26.4	6	COG0119	K02594	EC:2.3.3.14	Isopropylmalate/homocitrate/citramalate synthases
BRHa_100227719	c16a	760.357	3.4	1	COG1960	K00248	EC:1.3.8.1	Acyl-CoA dehydrogenases
BRHa_100329918	c12	2104.76	17.3	2
BRHa_100285615	c23	726.141	15.7	4	COG0050	K02358		GTPases - translation elongation factors
BRHa_100513984	c32	270.192	3.3	3
BRHa_1006272106	c16a	1678.94	6.9	1	COG2980			Rare lipoprotein B
BRHa_100651429	c4b	398.979	4.3	3				Copper amine oxidase N-terminal domain
BRHa_10065448	c16a	1688.7	10.4	1	COG0589			Universal stress protein UspA and related nucleotide-binding proteins
BRHa_100340821	c20a	2900.1	26.6	2	COG4577			Carbon dioxide concentrating mechanism/carboxysome shell protein
BRHa_100332442	c16a	688.035	12	4	COG0683	K01999		ABC-type branched-chain amino acid transport systems, periplasmic component
BRHa_10070754	c23	364.472	5.9	3	COG1148,COG1148,COG1908	K03388	EC:1.8.98.1	Methyl-viologen-reducing hydrogenase, delta subunit
BRHa_100111212	c16a	550.428	15.7	6	COG0059,COG0059	K00053	EC:1.1.1.86	Ketol-acid reductoisomerase
BRHa_100315523	c23	460.255	4.9	2	COG2759	K01938	EC:6.3.4.3	Formyltetrahydrofolate synthetase
BRHa_1004263142	c16a	561.895	8.5	3	COG1038	K01961	EC:6.3.4.14	Pyruvate carboxylase
BRHa_1002295374	c12	905.066	6.4	1	COG0224	K02115	EC:3.6.3.14	F0F1-type ATP synthase, gamma subunit
BRHa_10029728	c16a	527.807	5.5	2	COG1190	K04567	EC:6.1.1.6	Lysyl-tRNA synthetase (class II)
BRHa_1002550112	c12	615.775	8	3	COG2221	K11180	EC:1.8.99.3	Dissimilatory sulfite reductase (desulfoviridin), alpha and beta subunits
BRHa_100017740	c22	523.031	6.1	2	COG1012	K00128	EC:1.2.1.3	NAD-dependent aldehyde dehydrogenases
BRHa_10004206	c16a	346.745	10	4	COG0840,COG4564,COG4564	K03406		Methyl-accepting chemotaxis protein
BRHa_10028091,BRHa_10032931	c37,c23	1050.48	8.4	1	COG0447,COG0086	K07539	EC:3.7.1.-	Dihydroxynaphthoic acid synthase
BRHa_100180469	c16a	957.549	15.3	3
BRHa_1002629137	c4a	1003.88	12.9	2	COG1028	K07548	EC:1.1.1.35	Dehydrogenases with different specificities (related to short-chain alcohol dehydrogenases)
BRHa_100414336	c22	581.688	7.7	2	COG5338			Uncharacterized protein conserved in bacteria
BRHa_10019643	c57	358.736	6.6	3	COG1629	K02014		Outer membrane receptor proteins, mostly Fe transport
BRHa_1001515189	c16a	552.024	9.1	3	COG5338			Uncharacterized protein conserved in bacteria (DUF2320)
BRHa_1001515206	c16a	419.836	6.1	2	COG1151	K00378	EC:1.7.-	6Fe-6S prismane cluster-containing protein
BRHa_100374920	c16a	1422.64	9.1	1	COG4564	K03406		Cache domain
BRHa_1001763108	c22	1202.72	13.5	2	COG0810	K03832		Gram-negative bacterial tonB protein
BRHa_100591544	c8a	1296.68	13	2	COG2310	K05795		Uncharacterized proteins involved in stress response, homologs of TerZ and putative cAMP-binding protein CABP1
BRHa_100450430	c20a	486.255	13.6	5	COG1344,COG1344	K02406		Flagellin and related hook-associated proteins
BRHa_100567066	c20a	693.489	9.4	2	COG0226	K02040		ABC-type phosphate transport system, periplasmic component
BRHa_100687012	c16a	564.541	8.8	3	COG4656	K03615		Predicted NADH:ubiquinone oxidoreductase, subunit RnfC - COG4656
BRHa_10060193	c12	257.58	7.7	4	COG1012,COG1454			NAD-dependent aldehyde dehydrogenases
BRHa_1007356146	c8a	693.665	8.8	2	COG2358	K07080		TRAP-type uncharacterized transport system, periplasmic component
BRHa_100691629	c23	3260.23	18.3	1	COG4770	K02160		Acetyl/propionyl-CoA carboxylase, alpha subunit
BRHa_100169087	c4a	328.841	5.3	3	COG3808	K01507	EC:3.6.1.1	Inorganic pyrophosphatase
BRHa_1003324155	c16a	339.102	6.1	3	COG4770	K01965	EC:6.4.1.3	Acetyl/propionyl-CoA carboxylase, alpha subunit
BRHa_100262984	c4a	574.851	3	1	COG0183	K00626	EC:2.3.1.9	Acetyl-CoA acetyltransferase
BRHa_1004920115	c8a	475.45	4.4	2	COG0154	K01426	EC:3.5.1.4	Asp-tRNAAsn/Glu-tRNAGln amidotransferase A subunit and related amidases
BRHa_10001747,BRHa_100087941	c29,c22	481.468	5.2	2	COG0055	K02112	EC:3.6.3.14	F0F1-type ATP synthase, beta subunit
BRHa_100111614,BRHa_100139740	c4a,c4b	416.452	11.3	4	COG0459	K04077		Chaperonin GroEL (HSP60 family)
BRHa_100279710	c22	533.214	7.7	2	COG5338			Uncharacterized protein conserved in bacteria
BRHa_10070349	c37	570.539	5	1	COG1960	K07545	EC:1.3.8.3	Acyl-CoA dehydrogenases
BRHa_1007437171	c16a	573.406	12.3	4	COG1448	K00832	EC:2.6.1.57	Aspartate/tyrosine/aromatic aminotransferase
BRHa_1007437187	c16a	626.966	9.6	2	COG5000			HAMP domain
BRHa_100426345	c16a	591.233	13.4	4	COG0683	K01999		ABC-type branched-chain amino acid transport systems, periplasmic component
BRHa_1004263103	c16a	874.39	12.6	2				Curli production assembly/transport component CsgG
BRHa_100725851	c16a	650.187	9.4	2	COG3401
BRHa_100725884	c16a	319.63	8.4	3	COG2425	K07114		Vault protein inter-alpha-trypsin
BRHa_100354563	c16a	511.695	8.5	3	COG1456	K00197	EC:2.1.1.245	CO dehydrogenase/acetyl-CoA synthase gamma subunit (corrinoid Fe-S protein)
BRHa_100061115	c22	338.097	7.4	3	COG1629	K02014		Outer membrane receptor proteins, mostly Fe transport
BRHa_100284110	c22	484.535	2.3	1	COG1554			Protein of unknown function (DUF1329)
BRHa_10068483	c20a	740.96	7.8	2	COG3264	K08867	EC:2.7.11.1
BRHa_100368541,BRHa_100407357,BRHa_100688113	c22,c22,c22	523.911	9.8	3	COG0050	K02358		GTPases - translation elongation factors
BRHa_100692234	c16a	351.047	3.9	2	COG0151,COG0041	K01945	EC:6.3.4.13	Phosphoribosylamine-glycine ligase
BRHa_1007356188	c8a	360.815	4.3	2	COG2414	K03738	EC:1.2.7.5	Aldehyde:ferredoxin oxidoreductase
BRHa_100195717	c23	205.415	3.3	3	COG1148,COG1148,COG1148	K03388	EC:1.8.98.1	Pyridine nucleotide-disulphide oxidoreductase
BRHa_1000110104	c41	211.057	3.8	2	COG2931			Hemolysin-type calcium-binding repeat (2 copies)
BRHa_100330811	c36	1086.22	9.9	1	COG0806	K02860		RimM protein, required for 16S rRNA processing
BRHa_100505730	c22	215.217	4.8	3	COG4206,COG4771	K02014		Outer membrane cobalamin receptor protein
BRHa_100505731	c22	264.629	11	4	COG1629			Outer membrane receptor proteins, mostly Fe transport
BRHa_100703410	c37	813.603	10.2	2	COG1024	K07546	EC:4.2.1.-	Enoyl-CoA hydratase/carnithine racemase
BRHa_100241623	c23	324.677	5.3	2	COG1048	K01681	EC:4.2.1.-	Aconitase A
BRHa_100017023	c12	531.971	5.9	2
BRHa_100267644	c16a	495.152	9.3	3	COG1148	K03388	EC:1.8.98.1
BRHa_100721829	c22	241.524	9.8	4	COG1629			Outer membrane receptor proteins, mostly Fe transport
BRHa_1003655115	c8a	601.359	7.5	1	COG2358	K07080		TRAP-type uncharacterized transport system, periplasmic component
BRHa_100030891	c16a	833.208	6.4	1	COG0834	K02030		ABC-type amino acid transport/signal transduction systems, periplasmic component/domain
BRHa_100586438	c16a	302.433	8	4	COG2766	K07180		Putative Ser protein kinase
BRHa_100725848	c16a	771.26	14.4	3	COG0289	K00215	EC:1.3.1.26	Dihydrodipicolinate reductase
BRHa_100622997	c16a	334.029	5.7	2	COG0706	K03217		Preprotein translocase subunit YidC
BRHa_10051264	c2	487.525	10.9	3	COG3203
BRHa_1003324154	c16a	361.164	7.3	3	COG4799	K01966	EC:6.4.1.3	Acetyl-CoA carboxylase, carboxyltransferase component (subunits alpha and beta)
BRHa_100332486	c16a	432.227	6	2	COG0372	K01647	EC:2.3.3.1	Citrate synthase
BRHa_100161668,BRHa_100226358	c22,c22	1138.55	18.2	2				Protein of unknown function (DUF3035)
BRHa_100674945	c22	218.9	5.2	3	COG4775	K07277		Outer membrane protein/protective antigen OMA87
BRHa_1001515121	c16a	414.938	9.8	3	COG3259	K14126	EC:1.12.99.-	Coenzyme F420-reducing hydrogenase, alpha subunit
BRHa_100372414	c16a	136.194	3.1	3	COG0493,COG1148,COG1148,COG1148,COG1148			NADPH-dependent glutamate synthase beta chain and related oxidoreductases
BRHa_1003749106	c16a	461.042	6.2	2	COG0057	K00134	EC:1.2.1.12	Glyceraldehyde-3-phosphate dehydrogenase/erythrose-4-phosphate dehydrogenase
BRHa_1000308196	c16a	441.423	8.7	3	COG0148	K01689	EC:4.2.1.11	Enolase
BRHa_1006889132	c29	193.695	10.4	6
BRHa_100722364	c16a	411.282	8.1	3	COG0195,COG1095	K02600		Transcription elongation factor
BRHa_100622973	c16a	757.877	6.4	1	COG0711	K02109	EC:3.6.3.14	F0F1-type ATP synthase, subunit b
BRHa_10071106	c16a	151.992	2.8	2	COG1884,COG1703,COG2185	K11942	EC:5.4.99.2	Methylmalonyl-CoA mutase, N-terminal domain/subunit
BRHa_1001804170,BRHa_100372486	c16a,c16a	464.916	14.8	3	COG4663			TRAP-type mannitol/chloroaromatic compound transport system, periplasmic component
BRHa_1001804188,BRHa_1003724105	c16a,c16a	470.184	6.2	2	COG1744	K07335		Uncharacterized ABC-type transport system, periplasmic component/surface lipoprotein
BRHa_100180468	c16a	345.781	10.4	3
BRHa_100210617	c22	556.963	20.1	4	COG0330	K04087	EC:3.4.-	Membrane protease subunits, stomatin/prohibitin homologs
BRHa_100676462	c16a	284.691	9.1	3	COG0840	K03406		Methyl-accepting chemotaxis protein
BRHa_100419145	c57	495.448	7.4	2	COG0057	K00134	EC:1.2.1.12	Glyceraldehyde-3-phosphate dehydrogenase/erythrose-4-phosphate dehydrogenase
BRHa_100195713	c23	590.659	4.3	1	COG0543			2-polyprenylphenol hydroxylase and related flavodoxin oxidoreductases
BRHa_100468219,BRHa_100536874	c37,c12	283.234	4.4	2	COG2759	K01938	EC:6.3.4.3	Formyltetrahydrofolate synthetase
BRHa_1002629148,BRHa_10002508,BRHa_100220221	c4a,c8a,c8a	439.088	3.4	1	COG1960	K00248	EC:1.3.99.2	Acyl-CoA dehydrogenases
BRHa_100262985	c4a	669.254	18.1	3	COG1028	K00059	EC:1.1.1.100	Dehydrogenases with different specificities (related to short-chain alcohol dehydrogenases)
BRHa_10011052	c12	369.655	6.9	2	COG3259	K14126	EC:1.12.99.-	Coenzyme F420-reducing hydrogenase, alpha subunit
BRHa_100588355	c16a	249.587	8.6	3	COG0840	K03406		Methyl-accepting chemotaxis protein
BRHa_100267628	c16a	531.971	7	2	COG0330	K04087	EC:3.4.-	Membrane protease subunits, stomatin/prohibitin homologs
BRHa_1004949219	c20a	471.52	4.5	1	COG2358	K07080		TRAP-type uncharacterized transport system, periplasmic component
BRHa_100721814	c22	1018.25	9.1	1				Tellurite resistance protein TerB
BRHa_100441946,BRHa_100724573	c49,c49	588.564	4.2	1
BRHa_100730975	c37	100.469	3.6	4	COG1344,COG1344			Flagellin and related hook-associated proteins
BRHa_100291184	c16a	230.842	4.2	2	COG0840,COG3290	K03406		Methyl-accepting chemotaxis protein
BRHa_10047171	c4a	700.317	10.5	2	COG1344	K02406		Flagellin and related hook-associated proteins
BRHa_100052438	c29	564.541	5.1	1
BRHa_10054964	c22	189.686	6.3	2	COG4206,COG4771	K02014		Outer membrane cobalamin receptor protein
BRHa_100650736	c19	1907.76	17	1	COG0186	K02961		Ribosomal protein S17
BRHa_100666512	c23	399.94	13	3	COG0683	K01999		ABC-type branched-chain amino acid transport systems, periplasmic component
BRHa_1001696147	c12	214.517	3.7	2	COG3808	K01507	EC:3.6.1.1	Inorganic pyrophosphatase
BRHa_100627811	c43	255.234	2.6	1	COG2303			Choline dehydrogenase and related flavoproteins
BRHa_100116225	c29	146.547	4.3	2	COG4206,COG4206	K02014		Outer membrane cobalamin receptor protein
BRHa_100193352	c22	231.624	4.9	2	COG2132,COG2132			Putative multicopper oxidases
BRHa_100193356	c22	925.02	5.7	1	COG0782	K03624		Transcription elongation factor
BRHa_10025064	c23	341.713	10.3	3	COG0148	K01689	EC:4.2.1.11	Enolase
BRHa_100332427	c16a	296.384	5.5	2	COG0265,COG0265	K01362		Trypsin-like serine proteases, typically periplasmic, contain C-terminal PDZ domain
BRHa_100271010,BRHa_100304510	c37,c23	437.434	6	2	COG4864			Uncharacterized protein conserved in bacteria
BRHa_100600233	c4a	198.129	7.6	4	COG1614,COG1152	K14138	EC:1.2.7.4	CO dehydrogenase/acetyl-CoA synthase beta subunit
BRHa_100043965,BRHa_100585636	c37,c23	550.107	4.9	1	COG1410	K15023		Pterin binding enzyme
BRHa_100502954,BRHa_10067154	c41,c2	306.389	5.7	2	COG0055	K02112	EC:3.6.3.14	F0F1-type ATP synthase, beta subunit
BRHa_1002629133	c4a	567.298	13.2	2	COG1024	K07546	EC:4.2.1.-	Enoyl-CoA hydratase/carnithine racemase
BRHa_100386226,BRHa_1003991232,BRHa_1004074105,BRHa_100738323	c23,c19,c7a,c37	449.623	3.4	1	COG1494	K02446	EC:3.1.3.11	Fructose-1,6-bisphosphatase/sedoheptulose 1,7-bisphosphatase and related proteins
BRHa_100085020	c5	925.02	5.7	1	COG0782	K03624		Transcription elongation factor
BRHa_10009006	c22	260.733	4.7	2	COG3540	K01113	EC:3.1.3.1	Phosphodiesterase/alkaline phosphatase D
BRHa_100116524	c22	740.96	19.8	3	COG0711	K02109	EC:3.6.3.14	F0F1-type ATP synthase, subunit b
BRHa_100304728	c8a	265.986	10.6	4	COG0459	K04077		Chaperonin GroEL (HSP60 family)
BRHa_10033128	c36	513.174	5.6	1	COG0106	K01814	EC:5.3.1.16	Phosphoribosylformimino-5-aminoimidazole carboxamide ribonucleotide (ProFAR) isomerase
BRHa_100184323	c4a	247.83	5.6	2	COG2759	K01938	EC:6.3.4.3	Formyltetrahydrofolate synthetase
BRHa_100159351	c29	1029.99	16.2	2	COG2885			Outer membrane protein and related peptidoglycan-associated (lipo)proteins
BRHa_100120628	c22	205.997	6.7	2				Curlin associated repeat
BRHa_100674960	c22	227.988	5.8	2		K03770	EC:5.2.1.8
BRHa_1007437112	c16a	522.404	17.6	3	COG0543	K00528	EC:1.18.1.2	2-polyprenylphenol hydroxylase and related flavodoxin oxidoreductases
BRHa_1007437130	c16a	257.954	2.3	1	COG0028	K01652	EC:2.2.1.6	Thiamine pyrophosphate-requiring enzymes [acetolactate synthase, pyruvate dehydrogenase (cytochrome), glyoxylate carboligase, phosphonopyruvate decarboxylase]
BRHa_1007437100	c16a	715.41	6.9	1				CBS domain
BRHa_1004263112	c16a	274.533	1.7	1	COG0247			Fe-S oxidoreductase
BRHa_100267631	c16a	223.428	2.2	1	COG1274	K01596	EC:4.1.1.32	Phosphoenolpyruvate carboxykinase (GTP)
BRHa_100234966	c41	477.724	8.9	2	COG3221	K02044		ABC-type phosphate/phosphonate transport system, periplasmic component
BRHa_10025264	c16a	666.184	5	1	COG4968
BRHa_10026595	c57	296.384	5.9	2	COG3517	K11900		Uncharacterized protein conserved in bacteria
BRHa_10044205	c22	420.951	10.7	2
BRHa_1003749177	c16a	1117.14	19.8	2	COG0589			Universal stress protein UspA and related nucleotide-binding proteins
BRHa_100374923	c16a	1037.34	9.9	1	COG2524			Predicted transcriptional regulator, contains C-terminal CBS domains
BRHa_1003749269	c16a	218.388	4.4	2	COG0840,COG4191	K03406		Methyl-accepting chemotaxis protein
BRHa_100052429	c29	257.497	5.1	2	COG3540	K01113	EC:3.1.3.1	Phosphodiesterase/alkaline phosphatase D
BRHa_100354546	c16a	260.733	5.4	2	COG1148,COG1148	K03388	EC:1.8.98.1	Pyridine nucleotide-disulphide oxidoreductase
BRHa_100625832	c12	377.216	5.7	2	COG1454			Alcohol dehydrogenase, class IV
BRHa_100722337	c16a	368.6	4.3	1	COG0111	K00058	EC:1.1.1.95	Phosphoglycerate dehydrogenase and related dehydrogenases
BRHa_100722359	c16a	312.319	5.6	2	COG0498	K01733	EC:4.2.3.1	Threonine synthase
BRHa_100622945	c16a	145.592	6.3	4	COG0342,COG0341	K12257		Preprotein translocase subunit SecD
BRHa_10026312	c8a	282.912	6.3	2	COG1456	K00197	EC:2.1.1.245	CO dehydrogenase/acetyl-CoA synthase gamma subunit (corrinoid Fe-S protein)
BRHa_1001804202,BRHa_1003724118	c16a,c16a	173.131	4.2	2	COG0840,COG3850	K02660		Methyl-accepting chemotaxis protein
BRHa_1001804207,BRHa_1003724123	c16a,c16a	803.105	11.5	2	COG3448			CBS-domain-containing membrane protein
BRHa_100169691	c12	349.667	3.4	1	COG0226	K02040		ABC-type phosphate transport system, periplasmic component
BRHa_1006466200	c20a	227.988	7.1	3	COG0459	K04077		Chaperonin GroEL (HSP60 family)
BRHa_100056041	c23	279.733	9.6	2	COG0334	K00262	EC:1.4.1.4	Glutamate dehydrogenase/leucine dehydrogenase
BRHa_100169076	c4a	323.328	7.3	2	COG1960	K16173	EC:1.3.99.32	Acyl-CoA dehydrogenases
BRHa_10064871	c4a	803.105	21.9	3	COG1344	K02406		Flagellin and related hook-associated proteins
BRHa_1003324132	c16a	1244.81	29.7	2
BRHa_1003324134	c16a	1464.49	31.4	2	COG0425	K04085	EC:2.8.1.-	Predicted redox protein, regulator of disulfide bond formation - COG0425
BRHa_100618621	c23	360.815	8.4	2	COG2876	K03856	EC:2.5.1.54	3-deoxy-D-arabino-heptulosonate 7-phosphate (DAHP) synthase
BRHa_100304454	c22	325.017	6	2	COG0613	K07053		Predicted metal-dependent phosphoesterases (PHP family)
BRHa_10005767	c4c	560.727	5.4	1
BRHa_10001665,BRHa_10070344	c23,c37	436.777	4.5	1	COG0714	K04748	EC:1.7.99.7	AAA domain (dynein-related subfamily)
BRHa_100705819	c16a	331.067	12.2	2	COG0683	K01999		ABC-type branched-chain amino acid transport systems, periplasmic component
BRHa_100001530	c20a	254.563	5.3	2	COG3259	K14126	EC:1.12.99.-	Coenzyme F420-reducing hydrogenase, alpha subunit
BRHa_100338034	c20a	228.826	4	1	COG0747	K02035		ABC-type dipeptide transport system, periplasmic component
BRHa_100098248	c22	882.846	35.2	2				Domain of unknown function (DUF3576)
BRHa_100156136	c29	299.955	10.8	3	COG1344	K02406		Flagellin and related hook-associated proteins
BRHa_10017181,BRHa_100234710	c16a,c16a	206.095	3.8	2	COG0739			F5/8 type C domain
BRHa_1007437179	c16a	223.085	4.5	2	COG1053,COG0686	K00278	EC:1.4.3.16	Succinate dehydrogenase/fumarate reductase, flavoprotein subunit
BRHa_1007437101	c16a	263.174	7.6	3	COG0663
BRHa_1004263145	c16a	188.323	2.4	1	COG0465	K03798	EC:3.4.24.-	ATP-dependent Zn proteases
BRHa_10021021	c23	257.725	4.1	2	COG0247,COG2181			Fe-S oxidoreductase
BRHa_100227752	c16a	323.328	5.7	2	COG0045	K01903	EC:6.2.1.5	Succinyl-CoA synthetase, beta subunit
BRHa_100267660	c16a	92.2767	2.8	3	COG0086,COG0086	K03046	EC:2.7.7.6	DNA-directed RNA polymerase, beta' subunit/160 kD subunit
BRHa_100573115	c4c	98.56	1.8	1	COG1344			Flagellin and related hook-associated proteins
BRHa_1001515116	c16a	2074.69	21.3	1	COG1148	K03388	EC:1.8.98.1	Pyridine nucleotide-disulphide oxidoreductase
BRHa_10026373	c25	444.576	7.5	1				Protein of unknown function (DUF3307)
BRHa_100744920	c23	423.406	13.9	3	COG2301	K01644	EC:4.1.3.34	Citrate lyase beta subunit
BRHa_10024183	c57	318.367	2.6	1	COG0183	K00626	EC:2.3.1.9	Acetyl-CoA acetyltransferase
BRHa_100482010	c22	568.408	12.3	2
BRHa_100374914	c16a	217.245	5.6	2	COG2199,COG2524,COG2524,COG3448			FOG: GGDEF domain
BRHa_100586430	c16a	246.987	6.1	2	COG1196			Protein of unknown function (DUF3373)
BRHa_100563418	c22	196.034	4.7	2	COG0443	K04043		Molecular chaperone
BRHa_100354547	c16a	277.241	10.2	3	COG1148,COG1148			4Fe-4S binding domain
BRHa_100613146	c16a	319.183	9	3	COG0183	K00632	EC:2.3.1.16	Acetyl-CoA acetyltransferase
BRHa_100284119	c22	426.306	8.2	2	COG0346,COG2514	K00462	EC:1.13.11.39	Lactoylglutathione lyase and related lyases
BRHa_10053251	c13	255.085	7.6	2
BRHa_10068708	c16a	397.704	4.1	1	COG4657	K03617		Predicted NADH:ubiquinone oxidoreductase, subunit RnfA - COG4657
BRHa_1006229124	c16a	234.693	3.2	1	COG0174	K01915	EC:6.3.1.2	Glutamine synthetase
BRHa_100622951	c16a	241.243	10.4	2	COG0001	K01845	EC:5.4.3.8	Glutamate-1-semialdehyde aminotransferase
BRHa_100180632	c22	172.316	2.2	1	COG4805			Uncharacterized protein conserved in bacteria
BRHa_100263198	c8a	241.243	6.7	2	COG1344	K02406		Flagellin and related hook-associated proteins
BRHa_100286736	c41	61.6733	1.3	1	COG2374,COG2931	K07004		Predicted extracellular nuclease - COG2374
BRHa_100585652	c23	374.493	11.2	2	COG2086	K03521		Electron transfer flavoprotein, beta subunit
BRHa_1001804226,BRHa_1003724142	c16a,c16a	181.99	2.6	1	COG1653	K02027		ABC-type sugar transport system, periplasmic component
BRHa_100691630	c23	177.324	4.6	2	COG4799			Acetyl-CoA carboxylase, carboxyltransferase component (subunits alpha and beta)
BRHa_100419111	c57	156.699	7.4	3	COG0840			Methyl-accepting chemotaxis protein
BRHa_100137012	c37	301.554	4.9	1	COG1064	K13953	EC:1.1.1.1	Zn-dependent alcohol dehydrogenases
BRHa_100600236	c4a	328.274	9.1	2	COG2069	K00194	EC:2.1.1.245	CO dehydrogenase/acetyl-CoA synthase delta subunit (corrinoid Fe-S protein)
BRHa_100043964	c37	324.17	7.8	2	COG2069	K00194	EC:2.1.1.245	CO dehydrogenase/acetyl-CoA synthase delta subunit (corrinoid Fe-S protein)
BRHa_100681549	c4a	314.347	6.9	2	COG4864			Uncharacterized protein conserved in bacteria
BRHa_100608119	c16a	261.296	14.3	3
BRHa_100073016	c22	531.971	11.3	1	COG0508,COG0508	K00658	EC:2.3.1.61	Pyruvate/2-oxoglutarate dehydrogenase complex, dihydrolipoamide acyltransferase (E2) component, and related enzymes
BRHa_10030131	c4c	978.627	12.1	1	COG1960	K00248	EC:1.3.8.1	Acyl-CoA dehydrogenases
BRHa_10030133	c4c	405.213	5.1	1	COG1028			Dehydrogenases with different specificities (related to short-chain alcohol dehydrogenases)
BRHa_10030139	c4c	288.954	5.3	1	COG1638			TRAP-type C4-dicarboxylate transport system, periplasmic component
BRHa_100469633	c36	270.847	6.5	2	COG3203
BRHa_100120637	c22	170.336	3.3	2	COG0405	K00681	EC:2.3.2.2	Gamma-glutamyltransferase
BRHa_1007437148	c16a	120.063	2.7	1	COG0243	K00183	EC:1.2.7.-	Anaerobic dehydrogenases, typically selenocysteine-containing
BRHa_100426372	c16a	242.938	7.9	2	COG2873	K01740	EC:2.5.1.49	O-acetylhomoserine sulfhydrylase
BRHa_100229543	c12	140.752	5.1	3	COG1614,COG1152	K14138	EC:1.2.7.4	CO dehydrogenase/acetyl-CoA synthase beta subunit
BRHa_100121546	c4a	165.446	7	3	COG1151	K00198	EC:1.2.99.2	6Fe-6S prismane cluster-containing protein
BRHa_10016777,BRHa_100534154	c37,c23	370.48	4.3	1	COG0543	K00528	EC:1.18.1.2	2-polyprenylphenol hydroxylase and related flavodoxin oxidoreductases
BRHa_10016779,BRHa_100534156	c37,c23	366.553	3.9	1	COG0190	K01491	EC:1.5.1.5	5,10-methylene-tetrahydrofolate dehydrogenase/Methenyl tetrahydrofolate cyclohydrolase
BRHa_100227747	c16a	164.92	7.5	4	COG5016,COG0511	K01960	EC:6.4.1.1	Pyruvate/oxaloacetate carboxyltransferase
BRHa_10049335	c9	280.363	8.4	2				Porin subfamily
BRHa_1001515209	c16a	258.046	6.7	2	COG0426			Uncharacterized flavoproteins
BRHa_100252640	c16a	150.122	5.1	2	COG0751	K01879	EC:6.1.1.14	Glycyl-tRNA synthetase, beta subunit
BRHa_10007712	c23	183.601	2.8	1	COG1894,COG3411	K00335	EC:1.6.5.3	NADH:ubiquinone oxidoreductase, NADH-binding (51 kD) subunit
BRHa_10033822	c4b	88.8137	1.7	2	COG0674,COG1013,COG1014,COG1013,COG1144	K03737	EC:1.2.7.-	Pyruvate:ferredoxin oxidoreductase and related 2-oxoacid:ferredoxin oxidoreductases, alpha subunit
BRHa_100745022	c23	302.433	5.2	1	COG1744			Uncharacterized ABC-type transport system, periplasmic component/surface lipoprotein
BRHa_10042814	c16a	145.49	3.5	1	COG3064			FecR protein
BRHa_10045118	c57	603.107	8.1	1	COG0244	K02864		Ribosomal protein L10
BRHa_100565159	c22	354.042	3.4	1	COG0589			Universal stress protein UspA and related nucleotide-binding proteins
BRHa_1003740125	c7a	210.415	2	1	COG4883			Uncharacterized protein conserved in archaea
BRHa_1003749111	c16a	294.7	3.7	1	COG4972	K02662		Tfp pilus assembly protein, ATPase PilM
BRHa_100226323	c22	418.284	5.6	1	COG2086	K03521		Electron transfer flavoprotein, beta subunit
BRHa_100406119	c20a	293.865	8.2	2	COG1638			TRAP-type C4-dicarboxylate transport system, periplasmic component
BRHa_10041835	c23	177.021	2	1	COG2414	K03738	EC:1.2.7.5	Aldehyde:ferredoxin oxidoreductase
BRHa_10070857	c57	203.401	2.7	1	COG0056	K02111	EC:3.6.3.14	F0F1-type ATP synthase, alpha subunit
BRHa_100591542	c8a	545.971	6.3	1	COG2310	K05795		Uncharacterized proteins involved in stress response, homologs of TerZ and putative cAMP-binding protein CABP1
BRHa_10046388,BRHa_100601978,BRHa_100738313	c23,c12,c37	248.169	2.6	1	COG0112	K00600	EC:2.1.2.1	Glycine/serine hydroxymethyltransferase
BRHa_100534179	c23	279.608	4	1	COG0686	K00259	EC:1.4.1.1	Alanine dehydrogenase
BRHa_100627277	c16a	179.471	2.2	1	COG1109	K01840	EC:5.4.2.8	Phosphomannomutase
BRHa_100627278	c16a	373.145	7.5	2	COG0822,COG0694,COG1251	K13819		NifU homolog involved in Fe-S cluster formation
BRHa_100622366	c12	566.855	6.5	1	COG2885	K03640		Outer membrane protein and related peptidoglycan-associated (lipo)proteins
BRHa_10009605	c22	628.694	14.5	1	COG3133	K06077		Outer membrane lipoprotein
BRHa_100687056	c16a	307.817	5.3	1	COG0309	K04655		Hydrogenase maturation factor
BRHa_100722329	c16a	162.848	6.4	3	COG0443	K04043		Molecular chaperone
BRHa_100722394	c16a	146.311	3.4	2	COG0659,COG0659			Sulfate permease and related transporters (MFS superfamily)
BRHa_100057911	c12	196.653	3.3	1	COG0683	K01999		ABC-type branched-chain amino acid transport systems, periplasmic component
BRHa_100622922	c16a	128.464	5.1	2	COG0143,COG0073	K01874	EC:6.1.1.10	Methionyl-tRNA synthetase
BRHa_100263135	c8a	402.852	8.2	1	COG2082	K06042	EC:5.4.1.2	Precorrin isomerase
BRHa_100263146	c8a	210.095	3.8	1	COG0683	K01999		ABC-type branched-chain amino acid transport systems, periplasmic component
BRHa_100387266	c4a	254.563	7.6	2	COG2025	K03522		Electron transfer flavoprotein, alpha subunit
BRHa_100393054	c16a	92.5168	1.4	1	COG4775,COG0729	K07277		Outer membrane protein/protective antigen OMA87
BRHa_10040061,BRHa_100421719,BRHa_100705459	c4a,c4a,c4a	207.469	8.5	2	COG0050	K02358		GTPases - translation elongation factors
BRHa_100581756	c20a	140.419	4.7	2	COG2414	K03738	EC:1.2.7.5	Aldehyde:ferredoxin oxidoreductase
BRHa_100673811	c22	184.008	8.4	2	COG0823	K03641		Periplasmic component of the Tol biopolymer transport system
BRHa_100675145	c22	111.994	4.2	2	COG1770	K01354	EC:3.4.21.83	Protease II
BRHa_1007356228	c8a	127.87	2.2	1	COG0365	K01895	EC:6.2.1.1	Acyl-coenzyme A synthetases/AMP-(fatty) acid ligases
BRHa_1000633150	c8a	176.569	3.2	1	COG0493	K00266	EC:1.4.1.13	NADPH-dependent glutamate synthase beta chain and related oxidoreductases
BRHa_10016185,BRHa_10040556	c23,c37	218.388	8.4	2	COG1960	K00248	EC:1.3.99.2	Acyl-CoA dehydrogenases
BRHa_100691632	c23	215.552	2.3	1	COG1960	K16173	EC:1.3.99.32	Acyl-CoA dehydrogenases
BRHa_10069173	c23	70.5676	2.5	2	COG0674,COG1013,COG1014,COG1013,COG1143	K03737	EC:1.2.7.-	Pyruvate:ferredoxin oxidoreductase and related 2-oxoacid:ferredoxin oxidoreductases, alpha subunit
BRHa_10013707	c37	192.101	3.9	1	COG0683	K01999		ABC-type branched-chain amino acid transport systems, periplasmic component
BRHa_10023424,BRHa_10036828	c37,c23	389.613	7.5	1	COG0563	K00939	EC:2.7.4.3	Adenylate kinase and related kinases
BRHa_100332490	c16a	190.776	4.4	1	COG0422	K03147		Thiamine biosynthesis protein ThiC
BRHa_100304430	c22	378.939	12.3	2	COG0450	K03386	EC:1.11.1.15	Peroxiredoxin
BRHa_100304436	c22	359.253	6.5	1				Bacterial protein of unknown function (Gcw_chp)
BRHa_10059305	c22	172.531	3.5	1	COG1249	K00520	EC:1.16.1.1	Pyruvate/2-oxoglutarate dehydrogenase complex, dihydrolipoamide dehydrogenase (E3) component, and related enzymes
BRHa_10030641	c23	284.204	9.2	2	COG1744	K07335		Uncharacterized ABC-type transport system, periplasmic component/surface lipoprotein
BRHa_1002629146	c4a	319.183	10	2	COG1024	K01715	EC:4.2.1.55	Enoyl-CoA hydratase/carnithine racemase
BRHa_100262999	c4a	216.113	5.7	2	COG0183	K07550	EC:2.3.1.-	Acetyl-CoA acetyltransferase
BRHa_10055311	c23	491.051	8.3	1	COG0154	K02433	EC:6.3.5.6	Asp-tRNAAsn/Glu-tRNAGln amidotransferase A subunit and related amidases
BRHa_10001745,BRHa_100087943	c29,c22	162.402	4.5	2	COG0056	K02111	EC:3.6.3.14	F0F1-type ATP synthase, alpha subunit
BRHa_100462041	c8a	218.965	3.4	1	COG1960			Acyl-CoA dehydrogenases
BRHa_100718726	c16a	289.155	8	1	COG2048	K03389	EC:1.8.98.1	Heterodisulfide reductase, subunit B
BRHa_100115516	c16a	138.313	2.8	1	COG5016,COG0511	K01960	EC:6.4.1.1	Pyruvate/oxaloacetate carboxyltransferase
BRHa_10016167	c22	129.466	1.9	1	COG4783			Tetratricopeptide repeat
BRHa_100705853	c16a	229.247	8	2	COG1932	K00831	EC:2.6.1.52	Phosphoserine aminotransferase
BRHa_100304712	c8a	297.446	4.3	1	COG0834	K02030		ABC-type amino acid transport/signal transduction systems, periplasmic component/domain
BRHa_10061636	c27	166.977	3	1
BRHa_100596360	c49	155.992	6.4	2	COG0747	K02035		ABC-type dipeptide transport system, periplasmic component
BRHa_100418215	c23	300.68	5.1	1	COG0834	K10039		ABC-type amino acid transport/signal transduction systems, periplasmic component/domain
BRHa_100163825	c16a	255.346	9.2	2	COG0113	K01698	EC:4.2.1.24	Delta-aminolevulinic acid dehydratase
BRHa_1003626102	c22	227.363	7.1	2	COG0226	K02040		ABC-type phosphate transport system, periplasmic component
BRHa_100362699	c22	294.282	7.4	1
BRHa_1004263165	c16a	512.269	12.9	2		K07803
BRHa_1004263102	c16a	173.252	2.7	1		K08884	EC:2.7.11.1
BRHa_1004263104	c16a	196.188	9.2	3	COG0128	K00800	EC:2.5.1.19	5-enolpyruvylshikimate-3-phosphate synthase
BRHa_10014592	c20a	518.672	6.8	1	COG4803			Predicted membrane protein - COG4803
BRHa_100204338	c16a	400.906	6.7	1	COG3381			Uncharacterized component of anaerobic dehydrogenases
BRHa_100204361	c16a	402.852	12.1	2	COG0138	K00602	EC:2.1.2.3	AICAR transformylase/IMP cyclohydrolase PurH (only IMP cyclohydrolase domain in Aful)
BRHa_10006507	c5	223.686	8.3	2	COG3203
BRHa_100103353	c20a	353.139	8.9	2
BRHa_100227734	c16a	370.48	6.7	1	COG3448	K04767		CBS-domain-containing membrane protein
BRHa_100227757	c16a	132.146	1.9	1	COG0427,COG1247			Acetyl-CoA hydrolase
BRHa_1002676131	c16a	121.15	2.3	1	COG3593
BRHa_10035834	c41	196.653	7.1	2	COG1252	K00386		NADH dehydrogenase, FAD-containing subunit
BRHa_100494993	c20a	181.592	4.4	1	COG1115	K03310		Na+/alanine symporter
BRHa_100392026,BRHa_100414112	c37,c37	485.307	18.6	1	COG1960	K00249	EC:1.3.8.7	Acyl-CoA dehydrogenases
BRHa_1001515222	c16a	97.6324	3.6	2	COG0653	K03070		Preprotein translocase subunit SecA (ATPase, RNA helicase)
BRHa_100096924,BRHa_10023712	c52,c43	130.279	2.4	1	COG0706	K03217		Preprotein translocase subunit YidC
BRHa_100474114	c40	86.2656	4.4	3	COG4206,COG4771			Outer membrane cobalamin receptor protein
BRHa_100598838	c16a	217.815	7.3	2	COG1960	K00248	EC:1.3.99.2	Acyl-CoA dehydrogenases
BRHa_100301148	c0	576.302	11	1	COG2919	K05589		Septum formation initiator
BRHa_100029431	c16a	419.129	9.5	1	COG0450	K03386	EC:1.11.1.15	Peroxiredoxin
BRHa_100273515	c22	325.441	14.5	2	COG2993	K00405	EC:1.9.3.1	Cbb3-type cytochrome oxidase, cytochrome c subunit
BRHa_10015292	c25	212.244	4.1	1	COG3457			Predicted amino acid racemase - COG3457
BRHa_100541417	c16a	101.95	1.6	1	COG0072,COG0073	K01890	EC:6.1.1.20	Phenylalanyl-tRNA synthetase beta subunit
BRHa_1003749212	c16a	458.495	6	1	COG1528	K02217	EC:1.16.3.1	Ferritin-like protein
BRHa_1003749330	c16a	254.563	3.4	1	COG2358	K07080		TRAP-type uncharacterized transport system, periplasmic component
BRHa_100374934	c16a	169.709	2.7	1	COG0516,COG0516,COG0517	K00088	EC:1.1.1.205	IMP dehydrogenase/GMP reductase
BRHa_100389734	c12	580.333	9.7	1	COG4747			ACT domain-containing protein
BRHa_100036318,BRHa_100374125,BRHa_100459315	c25,c25,c49	553.25	11.6	2	COG0050	K02358		GTPases - translation elongation factors
BRHa_100466328	c19	151.161	4.4	2	COG0459	K04077		Chaperonin GroEL (HSP60 family)
BRHa_10047507	c41	244.801	4.1	1	COG0834	K09969		ABC-type amino acid transport/signal transduction systems, periplasmic component/domain
BRHa_10025222	c49	136.943	4.4	2	COG4166	K15580		ABC-type oligopeptide transport system, periplasmic component
BRHa_100398518	c49	155.992	4.1	1	COG0747	K02035		ABC-type dipeptide transport system, periplasmic component
BRHa_100534155	c23	176.569	5.7	2	COG0493	K00266	EC:1.4.1.13	NADPH-dependent glutamate synthase beta chain and related oxidoreductases
BRHa_100354562	c16a	280.363	5.4	1	COG1410			Pterin binding enzyme
BRHa_100617041	c16a	121.327	1.8	1	COG0840	K03406		Methyl-accepting chemotaxis protein
BRHa_10027953	c22	162.402	3.7	1	COG0265,COG0265	K01362		Trypsin-like serine proteases, typically periplasmic, contain C-terminal PDZ domain
BRHa_100284115	c22	177.704	3	1	COG4638	K08689	EC:1.14.12.18	Phenylpropionate dioxygenase and related ring-hydroxylating dioxygenases, large terminal subunit
BRHa_10028418	c22	107.081	3.4	2	COG1033	K07003		Predicted exporters of the RND superfamily - COG1033
BRHa_100651415	c4b	177.704	4.1	2	COG0055	K02112	EC:3.6.3.14	F0F1-type ATP synthase, beta subunit
BRHa_100694915	c12	120.446	2.5	1	COG0480	K02355		Translation elongation factors (GTPases)
BRHa_100722389	c16a	186.489	3.1	1	COG1538			Outer membrane protein
BRHa_100722395	c16a	203.901	7.4	2	COG2204,COG1102			Response regulator containing CheY-like receiver, AAA-type ATPase, and DNA-binding domains
BRHa_1006229119	c16a	167.765	3.2	1	COG0182	K08963	EC:5.3.1.23	Predicted translation initiation factor 2B subunit, eIF-2B alpha/beta/delta family - COG0182
BRHa_100622970	c16a	329.316	12.6	2	COG1335			Amidases related to nicotinamidase
BRHa_10006126	c13	59.9621	1.6	1	COG0841	K03296		Cation/multidrug efflux pump
BRHa_100180649	c22	132.993	4.7	1	COG1249	K00382	EC:1.8.1.4	Pyruvate/2-oxoglutarate dehydrogenase complex, dihydrolipoamide dehydrogenase (E3) component, and related enzymes
BRHa_100393017	c16a	140.182	4.5	1	COG0403	K00282	EC:1.4.4.2	Glycine cleavage system protein P (pyridoxal-binding), N-terminal domain
BRHa_100393058	c16a	99.2674	5.6	2	COG0326	K04079		Molecular chaperone, HSP90 family
BRHa_10045332	c57	163.791	6.8	2	COG0514
BRHa_10062056	c57	96.647	4.3	1	COG0365	K01895	EC:6.2.1.1	Acyl-coenzyme A synthetases/AMP-(fatty) acid ligases
BRHa_10065043	c57	167.314	3.2	1	COG4663			TRAP-type mannitol/chloroaromatic compound transport system, periplasmic component
BRHa_100675163	c22	254.044	10.2	2	COG1028	K00059	EC:1.1.1.100	Dehydrogenases with different specificities (related to short-chain alcohol dehydrogenases)
BRHa_100682710	c27	133.278	4.5	1	COG0055	K02112	EC:3.6.3.14	F0F1-type ATP synthase, beta subunit
BRHa_100692230	c16a	158.373	5.3	1	COG0399			Predicted pyridoxal phosphate-dependent enzyme apparently involved in regulation of cell wall biogenesis - COG0399
BRHa_100070329	c8a	92.2084	2.8	1	COG0365	K01895	EC:6.2.1.1	Acyl-coenzyme A synthetases/AMP-(fatty) acid ligases
BRHa_1001804178,BRHa_100372494	c16a,c16a	191.51	6.7	2	COG0039	K00024	EC:1.1.1.37	Malate/lactate dehydrogenases
BRHa_1001804220,BRHa_1003724136	c16a,c16a	121.564	2.3	1	COG0578	K00111	EC:1.1.5.3	Glycerol-3-phosphate dehydrogenase
BRHa_100215418	c23	145.763	10	2	COG0683	K01999		ABC-type branched-chain amino acid transport systems, periplasmic component
BRHa_1000675101	c41	167.765	3.8	1	COG0687	K02055		Spermidine/putrescine-binding periplasmic protein
BRHa_100631016	c52	91.1284	3.9	2	COG1884,COG2185	K01847	EC:5.4.99.2	Methylmalonyl-CoA mutase, N-terminal domain/subunit
BRHa_100511534	c11	194.502	9	2	COG1344	K02406		Flagellin and related hook-associated proteins
BRHa_100519127	c4c	161.664	2.6	1	COG1960	K00249	EC:1.3.8.7	Acyl-CoA dehydrogenases
BRHa_1003223217	c12	158.777	3.3	1	COG0683	K01999		ABC-type branched-chain amino acid transport systems, periplasmic component
BRHa_100038525	c57	94.304	2.3	1	COG0493,COG1143			NADPH-dependent glutamate synthase beta chain and related oxidoreductases
BRHa_100648311	c9	206.78	8.9	2	COG3221	K02044		ABC-type phosphate/phosphonate transport system, periplasmic component
BRHa_100272257	c12	107.311	1.5	1	COG2414	K03738	EC:1.2.7.5	Aldehyde:ferredoxin oxidoreductase
BRHa_100195715	c23	192.696	3.1	1	COG0479
BRHa_100340823	c20a	168.674	8.4	2	COG0371	K00005	EC:1.1.1.6	Glycerol dehydrogenase and related enzymes
BRHa_1003324138	c16a	128.067	2.1	1	COG0154	K02433	EC:6.3.5.6	Asp-tRNAAsn/Glu-tRNAGln amidotransferase A subunit and related amidases
BRHa_1003324145	c16a	110.16	3	1	COG0642,COG0784,COG0745			Signal transduction histidine kinase
BRHa_1003324152	c16a	357.705	7.4	1	COG0041	K01588	EC:5.4.99.18	Phosphoribosylcarboxyaminoimidazole (NCAIR) mutase
BRHa_1003324182	c16a	112.755	4.2	2	COG0504	K01937	EC:6.3.4.2	CTP synthase (UTP-ammonia lyase)
BRHa_100304471	c22	229.67	4.8	1	COG1024	K13766	EC:4.2.1.18	Enoyl-CoA hydratase/carnithine racemase
BRHa_100306419	c23	107.497	7.2	3	COG0840,COG2383	K03406		Methyl-accepting chemotaxis protein
BRHa_10066928	c22	156.777	5	1	COG0683			ABC-type branched-chain amino acid transport systems, periplasmic component
BRHa_10045809	c4c	275.401	6.6	1	COG2025	K03522		Electron transfer flavoprotein, alpha subunit
BRHa_100462223	c49	162.508	3.4	1	COG1960	K06446	EC:1.3.99.-	Acyl-CoA dehydrogenases
BRHa_100128710	c23	157.971	3	1	COG1104	K04487	EC:2.8.1.7	Cysteine sulfinate desulfinase/cysteine desulfurase and related enzymes
BRHa_100262924,BRHa_100608746	c4a,c7a	132.146	3.2	1	COG0493	K00266	EC:1.4.1.13	NADPH-dependent glutamate synthase beta chain and related oxidoreductases
BRHa_100089118	c12	240.311	5.4	1	COG1024	K01692	EC:4.2.1.17	Enoyl-CoA hydratase/carnithine racemase
BRHa_100095223,BRHa_10017612	c36,c38	363.98	8.9	1	COG1795	K10713	EC:4.3.-	Uncharacterized conserved protein - COG1795
BRHa_100608189,BRHa_100743127	c16a,c16a	247.971	4.4	1	COG0437	K08358		Fe-S-cluster-containing hydrogenase components 1
BRHa_10074464	c22	164.223	5.3	1	COG2133			Glucose/sorbosone dehydrogenases
BRHa_100718731	c16a	202.08	10.7	2	COG0685	K00297	EC:1.5.1.20	5,10-methylenetetrahydrofolate reductase
BRHa_100121820,BRHa_100283397,BRHa_100431824	c4a,c4a,c4a	93.7359	4	1	COG0840,COG5002	K03406		Methyl-accepting chemotaxis protein
BRHa_100279715,BRHa_100414326	c22,c22	230.521	4.6	1	COG1960	K00257		Acyl-CoA dehydrogenases
BRHa_100137116	c46	132.427	6.4	2				Protein of unknown function (DUF1329)
BRHa_10013802,BRHa_100262922	c4c,c4a	220.712	6	1	COG0190	K01491	EC:1.5.1.5	5,10-methylene-tetrahydrofolate dehydrogenase/Methenyl tetrahydrofolate cyclohydrolase
BRHa_10022587	c57	188.038	6.9	2	COG3221	K02044		ABC-type phosphate/phosphonate transport system, periplasmic component
BRHa_10030471	c8a	116.338	3.2	1	COG1614,COG1152,COG3347	K14138	EC:1.2.7.4	CO dehydrogenase/acetyl-CoA synthase beta subunit
BRHa_1003080116	c8a	199.489	5.4	1	COG1732	K05845		Periplasmic glycine betaine/choline-binding (lipo)protein of an ABC-type transport system (osmoprotectant binding protein)
BRHa_10048893	c57	124.981	2.8	1	COG0348			Polyferredoxin
BRHa_100636926	c16a	90.3348	3.6	2	COG1629	K02014		TonB-dependent Receptor Plug Domain
BRHa_100152449	c12	69.9333	3.4	2	COG1148,COG1148,COG1148	K03388	EC:1.8.98.1
BRHa_1007437147	c16a	245.042	5.5	1	COG0437,COG0437	K00184	EC:1.2.7.-
BRHa_1007437174	c16a	138.621	3.8	1	COG0527	K00928	EC:2.7.2.4	Aspartokinases
BRHa_1004263137	c16a	247.971	6.3	1	COG0607,COG0607			Rhodanese-related sulfurtransferase
BRHa_1004263141	c16a	98.1714	1.6	1	COG1038	K01958	EC:6.4.1.1	Pyruvate carboxylase
BRHa_1004263163	c16a	192.696	3.7	1	COG2984	K01989		ABC-type uncharacterized transport system, periplasmic component
BRHa_100196117	c19	147.141	6.6	2	COG1344	K02406		Flagellin and related hook-associated proteins
BRHa_100202933	c57	141.778	3.4	1	COG0446			Uncharacterized NAD(FAD)-dependent dehydrogenases
BRHa_1001033110	c20a	156.777	2.8	1	COG0050	K02358		GTPases - translation elongation factors
BRHa_100210213	c23	438.315	6.3	1	COG3679,COG4278			Uncharacterized conserved protein - COG3679
BRHa_100227733	c16a	133.851	3.2	1		K01578	EC:4.1.1.9	Malonyl-CoA decarboxylase (MCD)
BRHa_100267619	c16a	180.408	2.6	1	COG1077	K03569		Actin-like ATPase involved in cell morphogenesis
BRHa_100267657	c16a	355.661	7.4	1	COG0244	K02864		Ribosomal protein L10
BRHa_100267678	c16a	347.713	11.7	2	COG0094	K02931		Ribosomal protein L5
BRHa_100267682	c16a	366.122	8.2	1	COG0098	K02988		Ribosomal protein S5
BRHa_100267689	c16a	493.974	8.7	1	COG0100	K02948		Ribosomal protein S11
BRHa_100009214	c16a	236.657	5.7	1
BRHa_1001515120	c16a	198.852	5.7	1	COG1941	K14128	EC:1.12.99.-	Coenzyme F420-reducing hydrogenase, gamma subunit
BRHa_1001515246	c16a	361.864	7.5	1	COG1825	K02897		Ribosomal protein L25 (general stress protein Ctc)
BRHa_1001515284	c16a	147.141	3.3	1	COG0191	K01624	EC:4.1.2.13	Fructose/tagatose bisphosphate aldolase
BRHa_100151542	c16a	143.412	3.9	1	COG0460,COG2844,COG2716	K00003	EC:1.1.1.3	Homoserine dehydrogenase
BRHa_100151585	c16a	183.601	9.1	2	COG1638			TRAP-type C4-dicarboxylate transport system, periplasmic component
BRHa_100307710	c37	74.4506	1.9	1	COG1816			Adenosine deaminase
BRHa_100037117	c23	53.2427	2.1	2	COG1344,COG1344,COG2911	K02406		Flagellin and related hook-associated proteins
BRHa_100087942	c22	213.153	12.3	2	COG0224	K02115	EC:3.6.3.14	F0F1-type ATP synthase, gamma subunit
BRHa_100155713	c22	59.7319	2.3	1	COG4771,COG1629	K02014		Outer membrane receptor for ferrienterochelin and colicins
BRHa_100598858	c16a	176.82	3.4	1	COG0674	K00174	EC:1.2.7.3	Pyruvate:ferredoxin oxidoreductase and related 2-oxoacid:ferredoxin oxidoreductases, alpha subunit
BRHa_10062005	c57	190.338	3.7	1	COG2358	K07080		TRAP-type uncharacterized transport system, periplasmic component
BRHa_10002944,BRHa_10002953,BRHa_10012049,BRHa_100178327,BRHa_100616145,BRHa_100653774	c16a,c36,c57,c22,c57,c54	167.314	3.7	1	COG1089	K01711	EC:4.2.1.47	GDP-D-mannose dehydratase
BRHa_100029434	c16a	174.344	3.6	1	COG0468	K03553		RecA/RadA recombinase
BRHa_10033167	c41	95.9024	4.2	2				Protein of unknown function (DUF3604)
BRHa_100347941	c54	296.384	5.7	1	COG0401			Uncharacterized homolog of Blt101
BRHa_100223511	c22	229.67	8.1	2	COG1538			Outer membrane protein
BRHa_100555826	c4a	83.0983	2.3	1	COG1185	K00962	EC:2.7.7.8	Polyribonucleotide nucleotidyltransferase (polynucleotide phosphorylase)
BRHa_1003655140	c8a	123.985	4	2	COG0056	K02111	EC:3.6.3.14	F0F1-type ATP synthase, alpha subunit
BRHa_10014347	c23	166.419	4.8	1	COG0226	K02040		ABC-type phosphate transport system, periplasmic component
BRHa_100369260	c12	429.246	10.3	1	COG4231	K00395	EC:1.8.99.2	Adenosine-5'-phosphosulfate reductase beta subunit;
BRHa_100369265	c12	162.934	2.9	1	COG1150,COG2181,COG2966
BRHa_10037249	c16a	198.219	4.4	1	COG0685	K00297	EC:1.5.1.20	5,10-methylenetetrahydrofolate reductase
BRHa_1000308122	c16a	155.992	8.3	2	COG0674	K00169	EC:1.2.7.1	Pyruvate:ferredoxin oxidoreductase and related 2-oxoacid:ferredoxin oxidoreductases, alpha subunit
BRHa_10042265	c23	52.9708	1.9	2	COG0674,COG1013,COG1014,COG1013,COG1144	K03737	EC:1.2.7.-	Pyruvate:ferredoxin oxidoreductase and related 2-oxoacid:ferredoxin oxidoreductases, alpha subunit
BRHa_10014784	c4a	201.426	3.5	1	COG0039	K00024	EC:1.1.1.37	Malate/lactate dehydrogenases
BRHa_100408810	c23	131.587	3.4	1	COG1109	K15778	EC:5.4.2.2	Phosphomannomutase
BRHa_100044035,BRHa_1005672116,BRHa_1007356229	c8a,c8a,c8a	501.941	9.7	1	COG0834	K02030		ABC-type amino acid transport/signal transduction systems, periplasmic component/domain
BRHa_100462666	c19	181.99	8.5	1	COG2358	K07080		TRAP-type uncharacterized transport system, periplasmic component
BRHa_100464373	c20a	175.326	3.1	1	COG1638	K11688		TRAP-type C4-dicarboxylate transport system, periplasmic component
BRHa_10049841	c25	235.76	5.7	1	COG0277	K00104	EC:1.1.3.15	FAD/FMN-containing dehydrogenases
BRHa_100725853	c16a	155.214	3.5	1	COG0137	K01940	EC:6.3.4.5	Argininosuccinate synthase
BRHa_100534169	c23	104.256	6.9	3	COG0840,COG5278	K03406		Methyl-accepting chemotaxis protein
BRHa_1005448146,BRHa_10008843,BRHa_1002103107,BRHa_10016188,BRHa_100210377,BRHa_1002629106,BRHa_100345610,BRHa_100387253,BRHa_10040559,BRHa_10066092,BRHa_100705215,BRHa_100735627	c8a,c37,c4b,c23,c4b,c4a,c23,c4a,c37,c37,c4b,c8a	161.245	3.5	1	COG1960			Acyl-CoA dehydrogenases
BRHa_100354543	c16a	461.042	8.1	1	COG3383	K00123	EC:1.2.1.2	Uncharacterized anaerobic dehydrogenase
BRHa_100009020,BRHa_10004898,BRHa_10008907,BRHa_100107591,BRHa_100108748,BRHa_10013343,BRHa_10016174,BRHa_100169677,BRHa_100176910,BRHa_100195120,BRHa_10019684,BRHa_10020014,BRHa_10023758,BRHa_100248715,BRHa_1002735121,BRHa_100308916,BRHa_100332912,BRHa_100338316,BRHa_10034403,BRHa_100370547,BRHa_10041268,BRHa_10044016,BRHa_10044503,BRHa_10045609,BRHa_100476015,BRHa_10051804,BRHa_10053363,BRHa_10…	c4b,c29,c25,c52,c54,c46,c11,c12,c9,c35,c3,c42,c57,c41,c22,c20a,c23,c36,c4a,c19,c40,c58,c34,c43,c13,c55,c37,c2,c10,c5,c16a,c32,c50,c49,c7a,c0,c8a	149.617	3.1	1	COG1219	K03544		ATP-dependent protease Clp, ATPase subunit
BRHa_10045286	c35	141.778	2.7	1				outer membrane porin, OprD family
BRHa_100617011	c16a	191.51	5.2	1	COG0604	K00344	EC:1.6.5.5	NADPH:quinone reductase and related Zn-dependent oxidoreductases
BRHa_100617031	c16a	84.6812	4.6	2	COG0438,COG0561	K00696	EC:2.4.1.14	Glycosyltransferase
BRHa_100743190	c16a	510.169	11.4	1
BRHa_100687060	c16a	88.2846	5.5	2	COG0280,COG0857	K13788	EC:2.3.1.8	Phosphotransacetylase
BRHa_100722366	c16a	66.2135	2.6	1	COG0532	K02519		Translation initiation factor 2 (IF-2; GTPase)
BRHa_100724812	c27	103.218	2.5	1	COG0683	K01999		ABC-type branched-chain amino acid transport systems, periplasmic component
BRHa_100017733	c22	136.045	5.6	1	COG1028			Dehydrogenases with different specificities (related to short-chain alcohol dehydrogenases)
BRHa_100023414	c27	117.88	4.5	1	COG4260			Putative virion core protein (lumpy skin disease virus)
BRHa_100331418,BRHa_100403934,BRHa_100407321,BRHa_100418012	c3,c29,c22,c42	134.284	4.2	1	COG1028			Dehydrogenases with different specificities (related to short-chain alcohol dehydrogenases)
BRHa_100042052	c16a	129.264	6.8	1	COG0330			Membrane protease subunits, stomatin/prohibitin homologs
BRHa_100057916	c12	124.233	7.5	2	COG0057	K00134	EC:1.2.1.12	Glyceraldehyde-3-phosphate dehydrogenase/erythrose-4-phosphate dehydrogenase
BRHa_1006229122	c16a	370.48	10.6	1	COG0347	K04751		Nitrogen regulatory protein PII
BRHa_100622940	c16a	113.682	2.7	1	COG0794,COG2905	K06041	EC:5.3.1.13	Predicted sugar phosphate isomerase involved in capsule formation - COG0794
BRHa_100622978	c16a	302.874	9.4	1	COG0355	K02114	EC:3.6.3.14	F0F1-type ATP synthase, epsilon subunit (mitochondrial delta subunit)
BRHa_100127925	c23	155.407	6	1	COG0834			ABC-type amino acid transport/signal transduction systems, periplasmic component/domain
BRHa_100393057	c16a	88.8518	2.4	1	COG1232	K00231	EC:1.3.3.4	Protoporphyrinogen oxidase
BRHa_100585653	c23	93.2444	4.3	1	COG2025,COG1145	K03522		Electron transfer flavoprotein, alpha subunit
BRHa_10059596	c57	126.505	4.6	1	COG0604	K00344	EC:1.6.5.5	NADPH:quinone reductase and related Zn-dependent oxidoreductases
BRHa_100692226	c16a	71.4179	2.6	1	COG1315	K09749		Predicted polymerase, most proteins contain PALM domain, HD hydrolase domain and Zn-ribbon domain - COG1315
BRHa_100716810	c58	94.7346	3.4	1
BRHa_10072429	c35	205.415	5.9	1				outer membrane porin, OprD family
BRHa_100294615	c8a	61.7467	1.8	1	COG1151	K00190	EC:1.2.7.4	6Fe-6S prismane cluster-containing protein
BRHa_10029463	c8a	134.284	4.2	1	COG0685	K00297	EC:1.5.1.20	5,10-methylenetetrahydrofolate reductase
BRHa_100180414	c16a	83.4885	2	1	COG1624,COG4856			Uncharacterized conserved protein - COG1624
BRHa_1001804165,BRHa_100372481	c16a,c16a	66.7103	2.3	1	COG1022	K01897	EC:6.2.1.3	Long-chain acyl-CoA synthetases (AMP-forming)
BRHa_1004561107	c32	126.892	7	2	COG4864			Uncharacterized protein conserved in bacteria
BRHa_1001696139	c12	98.094	5.9	2	COG0683	K01999		ABC-type branched-chain amino acid transport systems, periplasmic component
BRHa_10018722,BRHa_10036997,BRHa_100676010	c46,c0,c5	296.384	10	1	COG1592			Rubrerythrin
BRHa_100676428	c16a	395.179	15.1	1	COG2823	K04065		Predicted periplasmic or secreted lipoprotein
BRHa_100676457	c16a	105.048	3.5	1	COG0426	K12264		Uncharacterized flavoproteins
BRHa_100067531	c41	110.356	3.4	1	COG4663			TRAP-type mannitol/chloroaromatic compound transport system, periplasmic component
BRHa_100679415	c16b	55.1046	2.3	1	COG2217	K01533	EC:3.6.3.4	Cation transport ATPase
BRHa_10071882	c21	80.2588	4.6	2	COG1785	K01077	EC:3.1.3.1	Alkaline phosphatase
BRHa_100322373	c12	98.094	7.1	2	COG2885,COG0439	K03286		Outer membrane protein and related peptidoglycan-associated (lipo)proteins
BRHa_100038518	c57	116.556	3.4	1	COG2221	K11181	EC:1.8.99.3	Dissimilatory sulfite reductase (desulfoviridin), alpha and beta subunits
BRHa_10010396	c25	158.373	5.7	1	COG1975	K07402		Xanthine and CO dehydrogenases maturation factor, XdhC/CoxF family
BRHa_10027548	c23	130.484	3.4	1	COG1732	K05845		Periplasmic glycine betaine/choline-binding (lipo)protein of an ABC-type transport system (osmoprotectant binding protein)
BRHa_10001613	c22	91.396	10.1	2	COG0260	K01255	EC:3.4.11.1	Leucyl aminopeptidase
BRHa_10025062	c23	158.98	4.6	1	COG0149	K01803	EC:5.3.1.1	Triosephosphate isomerase
BRHa_100548024	c22	155.992	5.6	1	COG1028	K05711	EC:1.3.1.87	Dehydrogenases with different specificities (related to short-chain alcohol dehydrogenases)
BRHa_100304437	c22	153.114	4.8	1	COG1028	K00059	EC:1.1.1.100	Dehydrogenases with different specificities (related to short-chain alcohol dehydrogenases)
BRHa_10007467	c21	395.179	12.3	1	COG2823			Predicted periplasmic or secreted lipoprotein
BRHa_100309119	c4c	164.658	9.1	1	COG3881			Uncharacterized protein conserved in bacteria
BRHa_100273721	c23	146.621	4.9	1	COG1250	K00074	EC:1.1.1.157	3-hydroxyacyl-CoA dehydrogenase
BRHa_100128714	c23	380.677	11.8	1	COG3118	K03671		Thioredoxin domain-containing protein
BRHa_10012635,BRHa_100600237	c4c,c4a	157.173	4.2	1	COG1410	K15023		Pterin binding enzyme
BRHa_1002629134	c4a	103.994	2.3	1	COG1960	K07545	EC:1.3.8.3	Acyl-CoA dehydrogenases
BRHa_1002629143	c4a	50.6022	1.3	1	COG1882	K00656	EC:2.3.1.54	Pyruvate-formate lyase
BRHa_1002629150	c4a	83.1539	2.8	1	COG3425,COG1545			3-hydroxy-3-methylglutaryl CoA synthase
BRHa_100061023,BRHa_1007245134	c49,c49	155.407	4.5	1	COG0619	K16785		ABC-type cobalt transport system, permease component CbiQ and related transporters
BRHa_1004920109	c8a	48.474	2.7	1
BRHa_100329632	c20a	311.983	9.7	1	COG3264
BRHa_10070751	c23	1185.54	22.9	1		K00395	EC:1.8.99.2
BRHa_10047542	c23	101.204	2.7	1	COG1148	K03388	EC:1.8.98.1
BRHa_1000900115,BRHa_10074179	c22,c29	50.664	2	1	COG1629			Outer membrane receptor proteins, mostly Fe transport
BRHa_100197929	c22	324.17	10.1	1	COG3439			Uncharacterized conserved protein - COG3439
BRHa_100292714	c12	137.397	5.3	1	COG2885,COG3264			Outer membrane protein and related peptidoglycan-associated (lipo)proteins
BRHa_100462037	c8a	164.007	10.6	2	COG2086	K03521		Electron transfer flavoprotein, beta subunit
BRHa_100462039	c8a	76.8403	3.3	1	COG0365	K01896	EC:6.2.1.2	Acyl-coenzyme A synthetases/AMP-(fatty) acid ligases
BRHa_100462040	c8a	74.2286	3.4	2	COG0318	K00666	EC:6.2.1.-	Acyl-CoA synthetases (AMP-forming)/AMP-acid ligases II
BRHa_100608111	c16a	90.4004	2.6	1	COG1538	K03287		Outer membrane protein
BRHa_1006081105,BRHa_100743111,BRHa_100250019,BRHa_100323949,BRHa_100578511	c16a,c16a,c42,c41,c4c	141.135	3.9	1	COG1117	K02036	EC:3.6.3.27	ABC-type phosphate transport system, ATPase component
BRHa_1006081109,BRHa_10074317	c16a,c16a	189.469	5	1	COG0704	K02039		Phosphate uptake regulator
BRHa_100538330	c22	151.992	10.2	2	COG2340			Uncharacterized protein with SCP/PR1 domains
BRHa_10053836	c22	87.9105	4	1	COG2234			Predicted aminopeptidases - COG2234
BRHa_100596246	c12	106.943	2.8	1	COG1454	K13954	EC:1.1.1.1	Alcohol dehydrogenase, class IV
BRHa_100505713	c22	71.4179	2.6	1	COG1115,COG1115	K03310		Na+/alanine symporter
BRHa_100115528	c16a	86.989	2.5	1	COG1055			Na+/H+ antiporter NhaD and related arsenite permeases
BRHa_100224211,BRHa_100234229,BRHa_100285618,BRHa_10030314,BRHa_10035511,BRHa_100398945,BRHa_10042174	c5,c37,c23,c4c,c38,c4b,c4a	337.348	6.2	1	COG0048	K02950		Ribosomal protein S12
BRHa_10023292	c22	100.227	4.1	1	COG0760	K03771	EC:5.2.1.8	Parvulin-like peptidyl-prolyl isomerase
BRHa_100128878	c12	164.007	5.1	1	COG1028	K00065	EC:1.1.1.125	Dehydrogenases with different specificities (related to short-chain alcohol dehydrogenases)
BRHa_100705840	c16a	278.482	10	1	COG3807			Uncharacterized protein conserved in bacteria
BRHa_100705861	c16a	165.314	5.6	1	COG0479	K00240	EC:1.3.99.1	Succinate dehydrogenase/fumarate reductase, Fe-S protein subunit
BRHa_100705865	c16a	101.7	3.9	1	COG0436	K10206	EC:2.6.1.83	Aspartate/tyrosine/aromatic aminotransferase
BRHa_100705879	c16a	461.042	15.4	1	COG0776	K03530		Bacterial nucleoid DNA-binding protein
BRHa_100703416	c37	100.958	2.7	1	COG1804	K07544	EC:2.8.3.15	Predicted acyl-CoA transferases/carnitine dehydratase - COG1804
BRHa_100001531	c20a	129.264	5.6	1	COG1941	K14128	EC:1.12.99.-	Coenzyme F420-reducing hydrogenase, gamma subunit
BRHa_10038826	c57	113.062	3.3	1	COG4663			TRAP-type mannitol/chloroaromatic compound transport system, periplasmic component
BRHa_10048894	c57	140.657	3.7	1	COG2010,COG2010	K00406	EC:1.9.3.1	Cytochrome c, mono- and diheme variants
BRHa_100636920	c16a	206.437	5.9	1	COG2191	K11261	EC:1.2.99.5	Formylmethanofuran dehydrogenase subunit E
BRHa_10073534	c29	49.1051	3.8	2	COG4206,COG4774			Outer membrane cobalamin receptor protein
BRHa_100467910	c22	149.258	5	1	COG4105	K05807		DNA uptake lipoprotein
BRHa_100588392	c16a	829.876	23.5	1	COG3422			Uncharacterized conserved protein
BRHa_100171815	c16a	24.6108	0.7	1	COG3280,COG1640	K00705	EC:2.4.1.25	Maltooligosyl trehalose synthase
BRHa_100674938	c22	138.313	4.7	1	COG0264	K02357		Translation elongation factor Ts
BRHa_1003626110	c22	192.101	5.1	1	COG0225	K07304	EC:1.8.4.11	Peptide methionine sulfoxide reductase
BRHa_100743729	c16a	245.525	11.8	1
BRHa_100743771	c16a	81.3603	2.3	1	COG0330			Membrane protease subunits, stomatin/prohibitin homologs
BRHa_1004263113	c16a	121.327	3.8	1	COG2181			Nitrate reductase gamma subunit
BRHa_1004263135	c16a	226.742	6.5	1
BRHa_1004263246	c16a	357.705	10.3	1
BRHa_100202920	c57	154.252	5.9	1	COG3258,COG3258
BRHa_1002295455	c12	165.314	6	1	COG2755			Lysophospholipase L1 and related esterases
BRHa_100204315	c16a	70.4478	2.4	1	COG3852	K07709	EC:2.7.13.3	Signal transduction histidine kinase, nitrogen specific
BRHa_100227716	c16a	167.991	4.8	1	COG1028	K00059	EC:1.1.1.100	Dehydrogenases with different specificities (related to short-chain alcohol dehydrogenases)
BRHa_100227718	c16a	160.208	6.5	1	COG2086	K03521		Electron transfer flavoprotein, beta subunit
BRHa_100227749	c16a	441.423	17.9	1	COG2329	K07145		Uncharacterized enzyme involved in biosynthesis of extracellular polysaccharides
BRHa_100255635	c16a	104.782	3.8	1	COG1748	K00290	EC:1.5.1.7	Saccharopine dehydrogenase and related proteins
BRHa_1002676104	c16a	72.6686	1.9	1	COG0442	K01881	EC:6.1.1.15	Prolyl-tRNA synthetase
BRHa_1002676173	c16a	78.4381	3.4	1	COG0747	K02035		ABC-type dipeptide transport system, periplasmic component
BRHa_100267656	c16a	177.324	5.5	1	COG0081	K02863		Ribosomal protein L1
BRHa_100267658	c16a	334.627	11.2	1	COG0222	K02935		Ribosomal protein L7/L12
BRHa_100267679	c16a	314.347	9	1	COG0096	K02994		Ribosomal protein S8
BRHa_100267691	c16a	119.235	6.3	2	COG0202	K03040	EC:2.7.7.6	DNA-directed RNA polymerase, alpha subunit/40 kD subunit
BRHa_100267696	c16a	173.614	7.1	1	COG0528	K09903	EC:2.7.4.22	Uridylate kinase
BRHa_1004949222	c20a	124.233	3.3	1	COG2358	K07080		TRAP-type uncharacterized transport system, periplasmic component
BRHa_100721816	c22	90.796	3.1	1
BRHa_100009244	c16a	162.085	4.7	1	COG3058	K02380		Uncharacterized protein involved in formate dehydrogenase formation
BRHa_10036024,BRHa_100518838	c23,c37	46.9387	1.7	1	COG0574	K01006	EC:2.7.9.1	Phosphoenolpyruvate synthase/pyruvate phosphate dikinase
BRHa_1001515110	c16a	62.7742	1.7	1	COG0272	K01972	EC:6.5.1.2	NAD-dependent DNA ligase (contains BRCT domain type II)
BRHa_100151530	c16a	116.229	3.6	1	COG1840	K02012		ABC-type Fe3+ transport system, periplasmic component
BRHa_1002414161	c20a	122.401	5.3	1	COG3181	K07795		Uncharacterized protein conserved in bacteria
BRHa_100252616	c16a	27.1379	0.8	1	COG3419,COG3419	K02674
BRHa_100252632	c16a	94.304	2.5	1	COG0104	K01939	EC:6.3.4.4	Adenylosuccinate synthase
BRHa_100252659	c16a	131.309	4.4	1	COG0331	K00645	EC:2.3.1.39	(acyl-carrier-protein) S-malonyltransferase
BRHa_100099518	c22	85.0282	3.5	1	COG0260	K01255	EC:3.4.11.1	Leucyl aminopeptidase
BRHa_10009958	c22	121.683	9.1	2
BRHa_100263012,BRHa_1003223165	c0,c12	97.1751	3.3	1	COG0001	K01845	EC:5.4.3.8	Glutamate-1-semialdehyde aminotransferase
BRHa_10026435	c57	69.7374	3.7	2	COG0374	K06281	EC:1.12.99.6	Ni,Fe-hydrogenase I large subunit
BRHa_100441948,BRHa_100724575	c49,c49	148.723	4.6	1
BRHa_100274617	c5	95.8286	3.5	1	COG1344,COG1344			Flagellin and related hook-associated proteins
BRHa_10017065,BRHa_100209117,BRHa_10040943,BRHa_10067065,BRHa_10072475	c11,c2,c41,c46,c57	129.668	3.4	1	COG0039	K00024	EC:1.1.1.37	Malate/lactate dehydrogenases
BRHa_1005988113	c16a	209.565	8	1
BRHa_100297220	c16a	115.26	3.9	1	COG0473	K00052	EC:1.1.1.85	Isocitrate/isopropylmalate dehydrogenase
BRHa_10054473	c16a	200.453	10.6	2
BRHa_100688823	c37	227.988	6.6	1	COG1595	K03088		DNA-directed RNA polymerase specialized sigma subunit, sigma24 homolog
BRHa_100023125	c41	128.863	3.7	1	COG2358	K07080		TRAP-type uncharacterized transport system, periplasmic component
BRHa_100195118	c35	461.042	16.5	1	COG0776	K03530		Bacterial nucleoid DNA-binding protein
BRHa_100428110	c16a	138.775	4.3	1	COG1639			Predicted signal transduction protein - COG1639
BRHa_100451111	c57	29.3242	1.7	2	COG0086,COG0086	K03046	EC:2.7.7.6	DNA-directed RNA polymerase, beta' subunit/160 kD subunit
BRHa_100541474	c16a	67.6897	2.6	1	COG0449	K00820	EC:2.6.1.16	Glucosamine 6-phosphate synthetase, contains amidotransferase and phosphosugar isomerase domains
BRHa_10065665	c57	113.994	3	1
BRHa_10011423,BRHa_100475044	c2,c41	135.601	4.2	1	COG1227	K01507	EC:3.6.1.1	Inorganic pyrophosphatase/exopolyphosphatase
BRHa_100374937	c16a	72.0378	2.4	1	COG0539	K02945		Ribosomal protein S1
BRHa_10038337	c46	120.272	5.2	1	COG0226	K02040		ABC-type phosphate transport system, periplasmic component
BRHa_100389732	c12	157.771	4.9	1	COG1024	K01715	EC:4.2.1.55	Enoyl-CoA hydratase/carnithine racemase
BRHa_1000308102	c16a	99.7447	2.9	1	COG0183	K00626	EC:2.3.1.9	Acetyl-CoA acetyltransferase
BRHa_100068131	c52	52.1279	1.9	1	COG4771
BRHa_1002550113	c12	108.908	2.9	1	COG2221	K11181	EC:1.8.99.3	Dissimilatory sulfite reductase (desulfoviridin), alpha and beta subunits
BRHa_1002550314	c12	74.8985	2.7	1
BRHa_100710119	c12	76.5568	4.1	2	COG0365	K01896	EC:6.2.1.2	Acyl-coenzyme A synthetases/AMP-(fatty) acid ligases
BRHa_10051139	c37	79.1866	4.2	1	COG3383	K00123	EC:1.2.1.2	Uncharacterized anaerobic dehydrogenase
BRHa_100487743	c12	27.9231	1	1	COG0493,COG1148,COG1148,COG1148,COG1148,COG0493			NADPH-dependent glutamate synthase beta chain and related oxidoreductases
BRHa_10039631	c21	943.04	27.3	1	COG0096	K02994		Ribosomal protein S8
BRHa_10069335	c23	85.0282	1.6	1	COG1060	K03150		Thiamine biosynthesis enzyme ThiH and related uncharacterized enzymes
BRHa_100725854	c16a	136.943	4.3	1	COG0078	K00611	EC:2.1.3.3	Ornithine carbamoyltransferase
BRHa_100725855	c16a	103.734	3	1	COG4992	K00818	EC:2.6.1.11	Ornithine/acetylornithine aminotransferase
BRHa_100503028	c12	97.6324	2.3	1	COG0148	K01689	EC:4.2.1.11	Enolase
BRHa_100513925	c32	113.371	5.7	1	COG2885	K03286		Outer membrane protein and related peptidoglycan-associated (lipo)proteins
BRHa_100514921	c0	64.7329	3.7	1	COG0443	K04043		Molecular chaperone
BRHa_10024132,BRHa_100691058	c23,c37	69.5038	3	1	COG2414	K03738	EC:1.2.7.5	Aldehyde:ferredoxin oxidoreductase
BRHa_100534150	c23	316.746	9.8	1	COG1302			Uncharacterized protein conserved in bacteria
BRHa_100542942	c41	36.6877	1.4	1	COG0209,COG0209,COG1372	K00525	EC:1.17.4.1	Ribonucleotide reductase, alpha subunit
BRHa_1005448115	c8a	124.233	4.8	1	COG2984	K01989		ABC-type uncharacterized transport system, periplasmic component
BRHa_1005448127	c8a	116.229	4.5	1	COG1509	K01843	EC:5.4.3.2	Lysine 2,3-aminomutase
BRHa_100354519	c16a	70.2094	4.6	2	COG2759	K01938	EC:6.3.4.3	Formyltetrahydrofolate synthetase
BRHa_100354520	c16a	139.71	5	1	COG0190	K01491	EC:1.5.1.5	5,10-methylene-tetrahydrofolate dehydrogenase/Methenyl tetrahydrofolate cyclohydrolase
BRHa_100354550	c16a	45.7484	1.1	1	COG1148,COG1148,COG1148	K03388	EC:1.8.98.1
BRHa_100354510,BRHa_100593213,BRHa_100672080	c16a,c0,c12	111.843	2.7	1	COG0136	K00133	EC:1.2.1.11	Aspartate-semialdehyde dehydrogenase
BRHa_10055921	c35	136.493	5.6	1	COG0459	K04077		Chaperonin GroEL (HSP60 family)
BRHa_1005698116	c4b	107.497	7.5	2	COG1344	K02406		Flagellin and related hook-associated proteins
BRHa_100247922,BRHa_10044892,BRHa_100462615,BRHa_100482675,BRHa_1004949163,BRHa_100668822,BRHa_100693422,BRHa_100744810	c23,c49,c19,c7a,c20a,c49,c49,c37	96.7221	3.3	1	COG0001	K01845	EC:5.4.3.8	Glutamate-1-semialdehyde aminotransferase
BRHa_100587235	c25	117.88	5.1	1	COG1879	K10540		ABC-type sugar transport system, periplasmic component
BRHa_100600728	c57	62.303	2.4	1	COG0840	K03406		Methyl-accepting chemotaxis protein
BRHa_100613143	c16a	183.601	5.7	1	COG0693			Putative intracellular protease/amidase
BRHa_1006272124	c16a	77.7037	3.7	1	COG0063,COG0062			Predicted sugar kinase - COG0063
BRHa_100622359	c12	65.1394	2	1	COG1053	K00239	EC:1.3.99.1	Succinate dehydrogenase/fumarate reductase, flavoprotein subunit
BRHa_100625827	c12	99.7447	3.8	1	COG0683	K01999		ABC-type branched-chain amino acid transport systems, periplasmic component
BRHa_100625849	c12	93.2444	3.6	1	COG2224	K01637	EC:4.1.3.1	Isocitrate lyase
BRHa_100557612	c22	267.702	9	1	COG0251	K07567		Putative translation initiation inhibitor, yjgF family
BRHa_100061132	c22	125.739	6.9	1	COG0845			Membrane-fusion protein
BRHa_100284113	c22	119.924	3.2	1	COG0596			Predicted hydrolases or acyltransferases (alpha/beta hydrolase superfamily) - COG0596
BRHa_100284118	c22	101.452	3.9	1	COG1251	K00529	EC:1.18.1.3	Pyridine nucleotide-disulphide oxidoreductase
BRHa_10028414	c22	158.373	5.3	1	COG3971	K02554	EC:4.2.1.80	2-keto-4-pentenoate hydratase
BRHa_100654441	c16a	262.619	7.5	1
BRHa_100378517	c23	114.941	4.1	1	COG3383			Uncharacterized anaerobic dehydrogenase
BRHa_100378518	c23	79.1866	4.2	1	COG3383			Uncharacterized anaerobic dehydrogenase
BRHa_100684826	c20a	119.924	4.3	1	COG1638			TRAP-type C4-dicarboxylate transport system, periplasmic component
BRHa_100686127	c0	26.8742	2.1	2
BRHa_100687040	c16a	136.943	4.6	1	COG2423	K01750	EC:4.3.1.12	Predicted ornithine cyclodeaminase, mu-crystallin homolog - COG2423
BRHa_10068707	c16a	142.59	4.1	1	COG2878,COG2221	K03616		Predicted NADH:ubiquinone oxidoreductase, subunit RnfB - COG2878
