# Supplementary material for: Reconstructing a hydrogen-driven microbial metabolic network in Opalinus Clay rock
Source: Nat Commun. 2016 Oct 14;7:12770. doi: 10.1038/ncomms12770 (PMC5067608; doi:10.1038/ncomms12770)
Supplement: Supplementary Data 6 — List of proteins identified Desulfobulbaceae c16a. For an exhaustive list of proteins measured, refer to Supplementary Data 3. [file ncomms12770-s7.xlsx]

## Sheet: Sheet1
Supplementary Data 6. List of proteins identified Desulfobulbaceae c16a. For an exhaustive list of proteins measured, refer to Supplementary Data 3.
MAG	Organism	Metabolic process	Protein accession number	COG annotation	KO annotation	EC annotation	Gene product
c4a	Peptococcaceae	Amino acid biosynthesis	BRHa_100262924	COG0493	K00266	EC:1.4.1.13	NADPH-dependent glutamate synthase beta chain and related oxidoreductases
c4a	Peptococcaceae	ATP synthase	BRHa_100431887	COG0055	K02112	EC:3.6.3.14	F0F1-type ATP synthase, beta subunit
c4a	Peptococcaceae	Benzoate degradation	BRHa_100169076	COG1960	K16173	EC:1.3.99.32	Acyl-CoA dehydrogenases
c4a	Peptococcaceae	Butyrate/butanol oxidation	BRHa_1002629146	COG1024	K01715	EC:4.2.1.55	Enoyl-CoA hydratase/carnithine racemase
c4a	Peptococcaceae	Butyrate/butanol oxidation	BRHa_100387253	COG1960	K00248	EC:1.3.8.1	Acyl-CoA dehydrogenases
c4a	Peptococcaceae	Butyrate/butanol oxidation	BRHa_1002629148	COG1960	K00248	EC:1.3.99.2	Acyl-CoA dehydrogenases
c4a	Peptococcaceae	Butyrate/butanol oxidation	BRHa_1002629106	COG1960	K00249	EC:1.3.8.7	Acyl-CoA dehydrogenases
c4a	Peptococcaceae	Butyrate/butanol oxidation	BRHa_100262984	COG0183	K00626	EC:2.3.1.9	Acetyl-CoA acetyltransferase
c4a	Peptococcaceae	Central carbon metabolism	BRHa_10014784	COG0039	K00024	EC:1.1.1.37	Malate/lactate dehydrogenases
c4a	Peptococcaceae	Degradation of aromatic compounds	BRHa_1002629133	COG1024	K07546	EC:4.2.1.-	Enoyl-CoA hydratase/carnithine racemase
c4a	Peptococcaceae	Degradation of aromatic compounds	BRHa_1002629134	COG1960	K07545	EC:1.3.8.3	Acyl-CoA dehydrogenases
c4a	Peptococcaceae	Degradation of aromatic compounds	BRHa_1002629137	COG1028	K07548	EC:1.1.1.35	Dehydrogenases with different specificities (related to short-chain alcohol dehydrogenases)
c4a	Peptococcaceae	Degradation of aromatic compounds	BRHa_100262998	COG1028	K07548	EC:1.1.1.35	Dehydrogenases with different specificities (related to short-chain alcohol dehydrogenases)
c4a	Peptococcaceae	Degradation of aromatic compounds	BRHa_100262999	COG0183	K07550	EC:2.3.1.-	Acetyl-CoA acetyltransferase
c4a	Peptococcaceae	Electron transport	BRHa_100387265	COG2086	K03521		Electron transfer flavoprotein, beta subunit
c4a	Peptococcaceae	Electron transport	BRHa_100387266	COG2025	K03522		Electron transfer flavoprotein, alpha subunit
c4a	Peptococcaceae	Electron transport	BRHa_10070545	COG1894	K00335	EC:1.6.5.3	NADH:ubiquinone oxidoreductase, NADH-binding (51 kD) subunit
c4a	Peptococcaceae	Ethanol oxidation	BRHa_100279022	COG1454	K13954	EC:1.1.1.1	Alcohol dehydrogenase, class IV
c4a	Peptococcaceae	Fatty acid biosynthesis	BRHa_100262985	COG1028	K00059	EC:1.1.1.100	Dehydrogenases with different specificities (related to short-chain alcohol dehydrogenases)
c4a	Peptococcaceae	Flagella	BRHa_10064871	COG1344	K02406		Flagellin and related hook-associated proteins
c4a	Peptococcaceae	Flagella	BRHa_10047171	COG1344	K02406		Flagellin and related hook-associated proteins
c4a	Peptococcaceae	Formate oxidation	BRHa_1002629143	COG1882	K00656	EC:2.3.1.54	Pyruvate-formate lyase
c4a	Peptococcaceae	Oxidative acetyl-Coa pathway	BRHa_100600234	COG1456	K00197	EC:2.1.1.245	CO dehydrogenase/acetyl-CoA synthase gamma subunit (corrinoid Fe-S protein)
c4a	Peptococcaceae	Oxidative acetyl-Coa pathway	BRHa_100600236	COG2069	K00194	EC:2.1.1.245	CO dehydrogenase/acetyl-CoA synthase delta subunit (corrinoid Fe-S protein)
c4a	Peptococcaceae	Oxidative acetyl-Coa pathway	BRHa_100600237	COG1410	K15023		Pterin binding enzyme
c4a	Peptococcaceae	Oxidative acetyl-Coa pathway	BRHa_100262922	COG0190	K01491	EC:1.5.1.5	5,10-methylene-tetrahydrofolate dehydrogenase/Methenyl tetrahydrofolate cyclohydrolase
c4a	Peptococcaceae	Oxidative acetyl-Coa pathway	BRHa_100184323	COG2759	K01938	EC:6.3.4.3	Formyltetrahydrofolate synthetase
c4a	Peptococcaceae	Oxidative acetyl-Coa pathway	BRHa_100121546	COG1151	K00198	EC:1.2.99.2	6Fe-6S prismane cluster-containing protein
c4a	Peptococcaceae	Phosphate uptake	BRHa_100169087	COG3808	K01507	EC:3.6.1.1	Inorganic pyrophosphatase
c4a	Peptococcaceae	Phosphate uptake	BRHa_100085723	COG3638	K02041	EC:3.6.3.28	ABC-type phosphate/phosphonate transport system, ATPase component
c4a	Peptococcaceae	Sulfate reduction	BRHa_100169053	COG1053	K00394	EC:1.8.99.2	Succinate dehydrogenase/fumarate reductase, flavoprotein subunit
c8a	Peptococcaceae	ABC transport	BRHa_1005448115	COG2984	K01989		ABC-type uncharacterized transport system, periplasmic component
c8a	Peptococcaceae	Acetate oxidation	BRHa_1007356228	COG0365	K01895	EC:6.2.1.1	Acyl-coenzyme A synthetases/AMP-(fatty) acid ligases
c8a	Peptococcaceae	Acetate oxidation	BRHa_100070329	COG0365	K01895	EC:6.2.1.1	Acyl-coenzyme A synthetases/AMP-(fatty) acid ligases
c8a	Peptococcaceae	Amino acid biosynthesis	BRHa_1000633150	COG0493	K00266	EC:1.4.1.13	NADPH-dependent glutamate synthase beta chain and related oxidoreductases
c8a	Peptococcaceae	Amino acid biosynthesis	BRHa_1004920115	COG0154	K01426	EC:3.5.1.4	Asp-tRNAAsn/Glu-tRNAGln amidotransferase A subunit and related amidases
c8a	Peptococcaceae	Amino acid transport	BRHa_100263146	COG0683	K01999		ABC-type branched-chain amino acid transport systems, periplasmic component
c8a	Peptococcaceae	Amino acid transport	BRHa_1007356229	COG0834	K02030		ABC-type amino acid transport/signal transduction systems, periplasmic component/domain
c8a	Peptococcaceae	Amino acid transport	BRHa_100304712	COG0834	K02030		ABC-type amino acid transport/signal transduction systems, periplasmic component/domain
c8a	Peptococcaceae	Amino acid transport	BRHa_1005672116	COG0834	K02030		ABC-type amino acid transport/signal transduction systems, periplasmic component/domain
c8a	Peptococcaceae	ATP synthase	BRHa_1003655140	COG0056	K02111	EC:3.6.3.14	F0F1-type ATP synthase, alpha subunit
c8a	Peptococcaceae	ATP synthase	BRHa_1003655142	COG0055	K02112	EC:3.6.3.14	F0F1-type ATP synthase, beta subunit
c8a	Peptococcaceae	Butyrate/butanol oxidation	BRHa_1000633107	COG2368	K14534	EC:4.2.1.120	Aromatic ring hydroxylase
c8a	Peptococcaceae	Butyrate/butanol oxidation	BRHa_100462039	COG0365	K01896	EC:6.2.1.2	Acyl-coenzyme A synthetases/AMP-(fatty) acid ligases
c8a	Peptococcaceae	Butyrate/butanol oxidation	BRHa_100735627	COG1960	K00248	EC:1.3.8.1	Acyl-CoA dehydrogenases
c8a	Peptococcaceae	Butyrate/butanol oxidation	BRHa_100220221	COG1960	K00249	EC:1.3.8.7	Acyl-CoA dehydrogenases
c8a	Peptococcaceae	Butyrate/butanol oxidation	BRHa_10002508	COG1960	K00249	EC:1.3.8.7	Acyl-CoA dehydrogenases
c8a	Peptococcaceae	Butyrate/butanol oxidation	BRHa_100462041	COG1960			Acyl-CoA dehydrogenases
c8a	Peptococcaceae	Butyrate/butanol oxidation	BRHa_1005448146	COG1960			Acyl-CoA dehydrogenases
c8a	Peptococcaceae	Electron transport	BRHa_100462037	COG2086	K03521		Electron transfer flavoprotein, beta subunit
c8a	Peptococcaceae	Ethanol oxidation	BRHa_1007356164	COG1454	K13954	EC:1.1.1.1	Alcohol dehydrogenase, class IV
c8a	Peptococcaceae	Flagella	BRHa_100263198	COG1344	K02406		Flagellin and related hook-associated proteins
c8a	Peptococcaceae	Heme biosynthesis	BRHa_100263135	COG2082	K06042	EC:5.4.1.2	Precorrin isomerase
c8a	Peptococcaceae	Oxidative acetyl-Coa pathway	BRHa_10026312	COG1456	K00197	EC:2.1.1.245	CO dehydrogenase/acetyl-CoA synthase gamma subunit (corrinoid Fe-S protein)
c8a	Peptococcaceae	Oxidative acetyl-Coa pathway	BRHa_100432510	COG2759	K01938	EC:6.3.4.3	Formyltetrahydrofolate synthetase
c8a	Peptococcaceae	Oxidative acetyl-Coa pathway	BRHa_10029463	COG0685	K00297	EC:1.5.1.20	5,10-methylenetetrahydrofolate reductase
c8a	Peptococcaceae	Oxidative acetyl-Coa pathway	BRHa_10030471	COG1614	K14138	EC:1.2.7.4	CO dehydrogenase/acetyl-CoA synthase beta subunit
c8a	Peptococcaceae	Sulfate reduction	BRHa_100367448	COG1053	K00394	EC:1.8.99.2	Succinate dehydrogenase/fumarate reductase, flavoprotein subunit
c12	Desulfatitalea	Acetate oxidation	BRHa_100503060	COG0365	K01895	EC:6.2.1.1	Acyl-coenzyme A synthetases/AMP-(fatty) acid ligases
c12	Desulfatitalea	Acetate oxidation	BRHa_10060193	COG1012			NAD-dependent aldehyde dehydrogenases
c12	Desulfatitalea	Amino acid transport	BRHa_100057911	COG0683	K01999		ABC-type branched-chain amino acid transport systems, periplasmic component
c12	Desulfatitalea	Amino acid transport	BRHa_1001696139	COG0683	K01999		ABC-type branched-chain amino acid transport systems, periplasmic component
c12	Desulfatitalea	Amino acid transport	BRHa_1003223217	COG0683	K01999		ABC-type branched-chain amino acid transport systems, periplasmic component
c12	Desulfatitalea	Amino acid transport	BRHa_100535238	COG0683	K01999		ABC-type branched-chain amino acid transport systems, periplasmic component
c12	Desulfatitalea	Amino acid transport	BRHa_100625827	COG0683	K01999		ABC-type branched-chain amino acid transport systems, periplasmic component
c12	Desulfatitalea	ATP synthase	BRHa_1002295373	COG0056	K02111	EC:3.6.3.14	F0F1-type ATP synthase, alpha subunit
c12	Desulfatitalea	ATP synthase	BRHa_1002295374	COG0224	K02115	EC:3.6.3.14	F0F1-type ATP synthase, gamma subunit
c12	Desulfatitalea	ATP synthase	BRHa_1002295375	COG0055	K02112	EC:3.6.3.14	F0F1-type ATP synthase, beta subunit
c12	Desulfatitalea	Central carbon metabolism	BRHa_100057916	COG0057	K00134	EC:1.2.1.12	Glyceraldehyde-3-phosphate dehydrogenase/erythrose-4-phosphate dehydrogenase
c12	Desulfatitalea	Central carbon metabolism	BRHa_100503028	COG0148	K01689	EC:4.2.1.11	Enolase
c12	Desulfatitalea	Central carbon metabolism	BRHa_10001701	COG5016	K01960	EC:6.4.1.1	Pyruvate/oxaloacetate carboxyltransferase
c12	Desulfatitalea	Central carbon metabolism	BRHa_100622359	COG1053	K00239	EC:1.3.99.1	Succinate dehydrogenase/fumarate reductase, flavoprotein subunit
c12	Desulfatitalea	Ethanol oxidation	BRHa_100625832	COG1454			Alcohol dehydrogenase, class IV
c12	Desulfatitalea	Ethanol oxidation	BRHa_100596246	COG1454	K13954	EC:1.1.1.1	Alcohol dehydrogenase, class IV
c12	Desulfatitalea	Flagella	BRHa_1006720170	COG1344			Flagellin and related hook-associated proteins
c12	Desulfatitalea	Heme biosynthesis	BRHa_1003223165	COG0001	K01845	EC:5.4.3.8	Glutamate-1-semialdehyde aminotransferase
c12	Desulfatitalea	Oxidative acetyl-Coa pathway	BRHa_100229543	COG1614	K14138	EC:1.2.7.4	CO dehydrogenase/acetyl-CoA synthase beta subunit
c12	Desulfatitalea	Oxidative acetyl-Coa pathway	BRHa_100229544	COG1151	K00190	EC:1.2.7.4	6Fe-6S prismane cluster-containing protein
c12	Desulfatitalea	Oxidative acetyl-Coa pathway	BRHa_100319337	COG1151	K00198	EC:1.2.99.2	6Fe-6S prismane cluster-containing protein
c12	Desulfatitalea	Oxidative acetyl-Coa pathway	BRHa_100536874	COG2759	K01938	EC:6.3.4.3	Formyltetrahydrofolate synthetase
c12	Desulfatitalea	Phosphate uptake	BRHa_1001696147	COG3808	K01507	EC:3.6.1.1	Inorganic pyrophosphatase
c12	Desulfatitalea	Phosphate uptake	BRHa_100169691	COG0226	K02040		ABC-type phosphate transport system, periplasmic component
c12	Desulfatitalea	Sulfate reduction	BRHa_1002550112	COG2221	K11180	EC:1.8.99.3	Dissimilatory sulfite reductase (desulfoviridin), alpha and beta subunits
c12	Desulfatitalea	Sulfate reduction	BRHa_1002550113	COG2221	K11181	EC:1.8.99.3	Dissimilatory sulfite reductase (desulfoviridin), alpha and beta subunits
c12	Desulfatitalea	Sulfate reduction	BRHa_100369260	COG4231	K00395	EC:1.8.99.2	Adenosine-5'-phosphosulfate reductase beta subunit;
c12	Desulfatitalea	Sulfate reduction	BRHa_100369261	COG1053	K00394	EC:1.8.99.2	Succinate dehydrogenase/fumarate reductase, flavoprotein subunit
c16a	Desulfobulbaceae	Acetate metabolization	BRHa_100227759	COG0365	K01895	EC:6.2.1.1	Acyl-coenzyme A synthetases/AMP-(fatty) acid ligases
c16a	Desulfobulbaceae	Acetate metabolization	BRHa_100622969	COG0365	K01895	EC:6.2.1.1	Acyl-coenzyme A synthetases/AMP-(fatty) acid ligases
c16a	Desulfobulbaceae	Amino acid biosynthesis	BRHa_100111212	COG0059	K00053	EC:1.1.1.86	Ketol-acid reductoisomerase
c16a	Desulfobulbaceae	Amino acid biosynthesis	BRHa_100151542	COG0460	K00003	EC:1.1.1.3	Homoserine dehydrogenase
c16a	Desulfobulbaceae	Amino acid biosynthesis	BRHa_100297220	COG0473	K00052	EC:1.1.1.85	Isocitrate/isopropylmalate dehydrogenase
c16a	Desulfobulbaceae	Amino acid biosynthesis	BRHa_1001515241	COG0111	K00058	EC:1.1.1.95	Phosphoglycerate dehydrogenase and related dehydrogenases
c16a	Desulfobulbaceae	Amino acid biosynthesis	BRHa_100722337	COG0111	K00058	EC:1.1.1.95	Phosphoglycerate dehydrogenase and related dehydrogenases
c16a	Desulfobulbaceae	Amino acid biosynthesis	BRHa_100725848	COG0289	K00215	EC:1.3.1.26	Dihydrodipicolinate reductase
c16a	Desulfobulbaceae	Amino acid biosynthesis	BRHa_1007437113	COG0493	K00266	EC:1.4.1.13	NADPH-dependent glutamate synthase beta chain and related oxidoreductases
c16a	Desulfobulbaceae	Amino acid biosynthesis	BRHa_100725854	COG0078	K00611	EC:2.1.3.3	Ornithine carbamoyltransferase
c16a	Desulfobulbaceae	Amino acid biosynthesis	BRHa_1004263104	COG0128	K00800	EC:2.5.1.19	5-enolpyruvylshikimate-3-phosphate synthase
c16a	Desulfobulbaceae	Amino acid biosynthesis	BRHa_100725855	COG4992	K00818	EC:2.6.1.11	Ornithine/acetylornithine aminotransferase
c16a	Desulfobulbaceae	Amino acid biosynthesis	BRHa_100541474	COG0449	K00820	EC:2.6.1.16	Glucosamine 6-phosphate synthetase, contains amidotransferase and phosphosugar isomerase domains
c16a	Desulfobulbaceae	Amino acid biosynthesis	BRHa_100705853	COG1932	K00831	EC:2.6.1.52	Phosphoserine aminotransferase
c16a	Desulfobulbaceae	Amino acid biosynthesis	BRHa_1007437171	COG1448	K00832	EC:2.6.1.57	Aspartate/tyrosine/aromatic aminotransferase
c16a	Desulfobulbaceae	Amino acid biosynthesis	BRHa_1007437174	COG0527	K00928	EC:2.7.2.4	Aspartokinases
c16a	Desulfobulbaceae	Amino acid biosynthesis	BRHa_100297219	COG0462	K00948	EC:2.7.6.1	Phosphoribosylpyrophosphate synthetase
c16a	Desulfobulbaceae	Amino acid biosynthesis	BRHa_1007437130	COG0028	K01652	EC:2.2.1.6	Thiamine pyrophosphate-requiring enzymes [acetolactate synthase, pyruvate dehydrogenase (cytochrome), glyoxylate carboligase, phosphonopyruvate decarboxylase]
c16a	Desulfobulbaceae	Amino acid biosynthesis	BRHa_100725849	COG0329	K01714	EC:4.3.3.7	Dihydrodipicolinate synthase/N-acetylneuraminate lyase
c16a	Desulfobulbaceae	Amino acid biosynthesis	BRHa_100722334	COG0652	K01802	EC:5.2.1.8	Peptidyl-prolyl cis-trans isomerase (rotamase) - cyclophilin family
c16a	Desulfobulbaceae	Amino acid biosynthesis	BRHa_1006229124	COG0174	K01915	EC:6.3.1.2	Glutamine synthetase
c16a	Desulfobulbaceae	Amino acid biosynthesis	BRHa_100725853	COG0137	K01940	EC:6.3.4.5	Argininosuccinate synthase
c16a	Desulfobulbaceae	Amino acid biosynthesis	BRHa_100705865	COG0436	K10206	EC:2.6.1.83	Aspartate/tyrosine/aromatic aminotransferase
c16a	Desulfobulbaceae	Amino acid biosynthesis	BRHa_100372414	COG0493			NADPH-dependent glutamate synthase beta chain and related oxidoreductases
c16a	Desulfobulbaceae	Amino acid biosynthesis	BRHa_100354510	COG0136	K00133	EC:1.2.1.11	Aspartate-semialdehyde dehydrogenase
c16a	Desulfobulbaceae	Amino acid biosynthesis	BRHa_100255635	COG1748	K00290	EC:1.5.1.7	Saccharopine dehydrogenase and related proteins
c16a	Desulfobulbaceae	Amino acid biosynthesis	BRHa_100725845	COG0176	K00616	EC:2.2.1.2	Transaldolase
c16a	Desulfobulbaceae	Amino acid biosynthesis	BRHa_100722359	COG0498	K01733	EC:4.2.3.1	Threonine synthase
c16a	Desulfobulbaceae	Amino acid biosynthesis	BRHa_100687040	COG2423	K01750	EC:4.3.1.12	Predicted ornithine cyclodeaminase, mu-crystallin homolog - COG2423
c16a	Desulfobulbaceae	Amino acid biosynthesis	BRHa_100426372	COG2873	K01740	EC:2.5.1.49	O-acetylhomoserine sulfhydrylase
c16a	Desulfobulbaceae	Amino acid transport	BRHa_100676489	COG0683	K01999		ABC-type branched-chain amino acid transport systems, periplasmic component
c16a	Desulfobulbaceae	Amino acid transport	BRHa_100332442	COG0683	K01999		ABC-type branched-chain amino acid transport systems, periplasmic component
c16a	Desulfobulbaceae	Amino acid transport	BRHa_100705819	COG0683	K01999		ABC-type branched-chain amino acid transport systems, periplasmic component
c16a	Desulfobulbaceae	Amino acid transport	BRHa_100657099	COG0683	K01999		ABC-type branched-chain amino acid transport systems, periplasmic component
c16a	Desulfobulbaceae	Amino acid transport	BRHa_100594516	COG0683	K01999		ABC-type branched-chain amino acid transport systems, periplasmic component
c16a	Desulfobulbaceae	Amino acid transport	BRHa_100426345	COG0683	K01999		ABC-type branched-chain amino acid transport systems, periplasmic component
c16a	Desulfobulbaceae	Amino acid transport	BRHa_100297226	COG0834	K09969		ABC-type amino acid transport/signal transduction systems, periplasmic component/domain
c16a	Desulfobulbaceae	Amino acid transport	BRHa_100030891	COG0834	K02030		ABC-type amino acid transport/signal transduction systems, periplasmic component/domain
c16a	Desulfobulbaceae	Amino acid transport	BRHa_1003724106	COG1126	K02028	EC:3.6.3.21	ABC-type polar amino acid transport system, ATPase component
c16a	Desulfobulbaceae	ATP synthase	BRHa_100622972	COG0711	K02109	EC:3.6.3.14	F0F1-type ATP synthase, subunit b
c16a	Desulfobulbaceae	ATP synthase	BRHa_100622973	COG0711	K02109	EC:3.6.3.14	F0F1-type ATP synthase, subunit b
c16a	Desulfobulbaceae	ATP synthase	BRHa_100622974	COG0712	K02113	EC:3.6.3.14	F0F1-type ATP synthase, delta subunit (mitochondrial oligomycin sensitivity protein)
c16a	Desulfobulbaceae	ATP synthase	BRHa_100622975	COG0056	K02111	EC:3.6.3.14	F0F1-type ATP synthase, alpha subunit
c16a	Desulfobulbaceae	ATP synthase	BRHa_100622977	COG0055	K02112	EC:3.6.3.14	F0F1-type ATP synthase, beta subunit
c16a	Desulfobulbaceae	ATP synthase	BRHa_100622978	COG0355	K02114	EC:3.6.3.14	F0F1-type ATP synthase, epsilon subunit (mitochondrial delta subunit)
c16a	Desulfobulbaceae	Central carbon metabolism	BRHa_1001804275	COG0674	K03737	EC:1.2.7.-	Pyruvate:ferredoxin oxidoreductase and related 2-oxoacid:ferredoxin oxidoreductases, alpha subunit
c16a	Desulfobulbaceae	Central carbon metabolism	BRHa_1000308122	COG0674	K00169	EC:1.2.7.1	Pyruvate:ferredoxin oxidoreductase and related 2-oxoacid:ferredoxin oxidoreductases, alpha subunit
c16a	Desulfobulbaceae	Central carbon metabolism	BRHa_1004263141	COG1038	K01958	EC:6.4.1.1	Pyruvate carboxylase
c16a	Desulfobulbaceae	Central carbon metabolism	BRHa_100115516	COG5016	K01960	EC:6.4.1.1	Pyruvate/oxaloacetate carboxyltransferase
c16a	Desulfobulbaceae	Central carbon metabolism	BRHa_100227747	COG5016	K01960	EC:6.4.1.1	Pyruvate/oxaloacetate carboxyltransferase
c16a	Desulfobulbaceae	Central carbon metabolism	BRHa_100332486	COG0372	K01647	EC:2.3.3.1	Citrate synthase
c16a	Desulfobulbaceae	Central carbon metabolism	BRHa_100598858	COG0674	K00174	EC:1.2.7.3	Pyruvate:ferredoxin oxidoreductase and related 2-oxoacid:ferredoxin oxidoreductases, alpha subunit
c16a	Desulfobulbaceae	Central carbon metabolism	BRHa_100227751	COG0074	K01902	EC:6.2.1.5	Succinyl-CoA synthetase, alpha subunit
c16a	Desulfobulbaceae	Central carbon metabolism	BRHa_100227752	COG0045	K01903	EC:6.2.1.5	Succinyl-CoA synthetase, beta subunit
c16a	Desulfobulbaceae	Central carbon metabolism	BRHa_100705861	COG0479	K00240	EC:1.3.99.1	Succinate dehydrogenase/fumarate reductase, Fe-S protein subunit
c16a	Desulfobulbaceae	Central carbon metabolism	BRHa_1001804178	COG0039	K00024	EC:1.1.1.37	Malate/lactate dehydrogenases
c16a	Desulfobulbaceae	Central carbon metabolism	BRHa_100372494	COG0039	K00024	EC:1.1.1.37	Malate/lactate dehydrogenases
c16a	Desulfobulbaceae	Central carbon metabolism	BRHa_100267631	COG1274	K01596	EC:4.1.1.32	Phosphoenolpyruvate carboxykinase (GTP)
c16a	Desulfobulbaceae	Central carbon metabolism	BRHa_1000308196	COG0148	K01689	EC:4.2.1.11	Enolase
c16a	Desulfobulbaceae	Central carbon metabolism	BRHa_100622964	COG0057	K00134	EC:1.2.1.12	Glyceraldehyde-3-phosphate dehydrogenase/erythrose-4-phosphate dehydrogenase
c16a	Desulfobulbaceae	Central carbon metabolism	BRHa_1003749106	COG0057	K00134	EC:1.2.1.12	Glyceraldehyde-3-phosphate dehydrogenase/erythrose-4-phosphate dehydrogenase
c16a	Desulfobulbaceae	Central carbon metabolism	BRHa_1001515284	COG0191	K01624	EC:4.1.2.13	Fructose/tagatose bisphosphate aldolase
c16a	Desulfobulbaceae	Electron transport	BRHa_1001515120	COG1941	K14128	EC:1.12.99.-	Coenzyme F420-reducing hydrogenase, gamma subunit
c16a	Desulfobulbaceae	Electron transport	BRHa_1001515121	COG3259	K14126	EC:1.12.99.-	Coenzyme F420-reducing hydrogenase, alpha subunit
c16a	Desulfobulbaceae	Electron transport	BRHa_1007437112	COG0543	K00528	EC:1.18.1.2	2-polyprenylphenol hydroxylase and related flavodoxin oxidoreductases
c16a	Desulfobulbaceae	Electron transport	BRHa_100617011	COG0604	K00344	EC:1.6.5.5	NADPH:quinone reductase and related Zn-dependent oxidoreductases
c16a	Desulfobulbaceae	Electron transport	BRHa_10068707	COG2878	K03616		Predicted NADH:ubiquinone oxidoreductase, subunit RnfB - COG2878
c16a	Desulfobulbaceae	Electron transport	BRHa_10068708	COG4657	K03617		Predicted NADH:ubiquinone oxidoreductase, subunit RnfA - COG4657
c16a	Desulfobulbaceae	Fatty acid biosynthesis	BRHa_1004263142	COG1038	K01961	EC:6.3.4.14	Pyruvate carboxylase
c16a	Desulfobulbaceae	Fatty acid biosynthesis	BRHa_100227733		K01578	EC:4.1.1.9	Malonyl-CoA decarboxylase (MCD)
c16a	Desulfobulbaceae	Fatty acid biosynthesis	BRHa_100252659	COG0331	K00645	EC:2.3.1.39	(acyl-carrier-protein) S-malonyltransferase
c16a	Desulfobulbaceae	Fatty acid biosynthesis	BRHa_1000308102	COG0183	K00626	EC:2.3.1.9	Acetyl-CoA acetyltransferase
c16a	Desulfobulbaceae	Fatty acid biosynthesis	BRHa_1003749180	COG0183	K00626	EC:2.3.1.9	Acetyl-CoA acetyltransferase
c16a	Desulfobulbaceae	Fatty acid biosynthesis	BRHa_1001804165	COG1022	K01897	EC:6.2.1.3	Long-chain acyl-CoA synthetases (AMP-forming)
c16a	Desulfobulbaceae	Fatty acid biosynthesis	BRHa_100372481	COG1022	K01897	EC:6.2.1.3	Long-chain acyl-CoA synthetases (AMP-forming)
c16a	Desulfobulbaceae	Fatty acid biosynthesis	BRHa_100613146	COG0183	K00632	EC:2.3.1.16	Acetyl-CoA acetyltransferase
c16a	Desulfobulbaceae	Fatty acid biosynthesis	BRHa_100598844	COG2067	K06076		Long-chain fatty acid transport protein
c16a	Desulfobulbaceae	Fatty acid biosynthesis	BRHa_100598838	COG1960	K00248	EC:1.3.99.2	Acyl-CoA dehydrogenases
c16a	Desulfobulbaceae	Fatty acid biosynthesis	BRHa_100227719	COG1960	K00248	EC:1.3.8.1	Acyl-CoA dehydrogenases
c16a	Desulfobulbaceae	Fatty acid biosynthesis	BRHa_100598839	COG0247			Fe-S oxidoreductase
c16a	Desulfobulbaceae	Fatty acid biosynthesis	BRHa_100227716	COG1028	K00059	EC:1.1.1.100	Dehydrogenases with different specificities (related to short-chain alcohol dehydrogenases)
c16a	Desulfobulbaceae	Flagella	BRHa_100146147	COG1344	K02406		Flagellin and related hook-associated proteins
c16a	Desulfobulbaceae	Hydrogen uptake	BRHa_100687050	COG1740	K06282	EC:1.12.99.6	Ni,Fe-hydrogenase I small subunit
c16a	Desulfobulbaceae	Hydrogen uptake	BRHa_100687051	COG0374	K06281	EC:1.12.99.6	Ni,Fe-hydrogenase I large subunit
c16a	Desulfobulbaceae	Iron asismiliation	BRHa_100151530	COG1840	K02012		ABC-type Fe3+ transport system, periplasmic component
c16a	Desulfobulbaceae	Iron assimilation	BRHa_1003749212	COG1528	K02217	EC:1.16.3.1	Ferritin-like protein
c16a	Desulfobulbaceae	Phosphate uptake	BRHa_100692244	COG1227	K01507	EC:3.6.1.1	Inorganic pyrophosphatase/exopolyphosphatase
c16a	Desulfobulbaceae	Phosphate uptake	BRHa_1006081109	COG0704	K02039		Phosphate uptake regulator
c16a	Desulfobulbaceae	Phosphate uptake	BRHa_10074317	COG0704	K02039		Phosphate uptake regulator
c16a	Desulfobulbaceae	Phosphate uptake	BRHa_1006081105	COG1117	K02036	EC:3.6.3.27	ABC-type phosphate transport system, ATPase component
c16a	Desulfobulbaceae	Phosphate uptake	BRHa_100743111	COG1117	K02036	EC:3.6.3.27	ABC-type phosphate transport system, ATPase component
c16a	Desulfobulbaceae	Phosphate uptake	BRHa_100743110	COG0226	K02040		ABC-type phosphate transport system, periplasmic component
c16a	Desulfobulbaceae	Phosphate uptake	BRHa_1006081106	COG0226	K02040		ABC-type phosphate transport system, periplasmic component
c16a	Desulfobulbaceae	Phosphate uptake	BRHa_100393024	COG3221	K02044		ABC-type phosphate/phosphonate transport system, periplasmic component
c16a	Desulfobulbaceae	Pili	BRHa_100146156	COG1344	K02406		Flagellin and related hook-associated proteins
c16a	Desulfobulbaceae	Pili	BRHa_10025264	COG4968
c16a	Desulfobulbaceae	Pili	BRHa_100297236	COG3419			Tfp pilus assembly protein, tip-associated adhesin PilY1
c16a	Desulfobulbaceae	Pili	BRHa_100252616	COG3419	K02674
c16a	Desulfobulbaceae	Pili	BRHa_1003749111	COG4972	K02662		Tfp pilus assembly protein, ATPase PilM
c16a	Desulfobulbaceae	Pili	BRHa_1003749115	COG4796	K02666
c16a	Desulfobulbaceae	Propionate metabolization	BRHa_100227744	COG1884	K01847	EC:5.4.99.2	Methylmalonyl-CoA mutase, N-terminal domain/subunit
c16a	Desulfobulbaceae	Propionate metabolization	BRHa_1003324154	COG4799	K01966	EC:6.4.1.3	Acetyl-CoA carboxylase, carboxyltransferase component (subunits alpha and beta)
c16a	Desulfobulbaceae	Propionate metabolization	BRHa_100227750	COG4799	K01966	EC:6.4.1.3	Acetyl-CoA carboxylase, carboxyltransferase component (subunits alpha and beta)
c16a	Desulfobulbaceae	Propionate metabolization	BRHa_1003324155	COG4770	K01965	EC:6.4.1.3	Acetyl/propionyl-CoA carboxylase, alpha subunit
c16a	Desulfobulbaceae	Propionate metabolization	BRHa_100227753	COG0365	K01908	EC:6.2.1.17	Acyl-coenzyme A synthetases/AMP-(fatty) acid ligases
c16a	Desulfobulbaceae	Reductive acetyl-Coa pathway	BRHa_100687012	COG4656	K03615		Predicted NADH:ubiquinone oxidoreductase, subunit RnfC - COG4656
c16a	Desulfobulbaceae	Reductive acetyl-Coa pathway	BRHa_1007437101	COG0663
c16a	Desulfobulbaceae	Reductive acetyl-Coa pathway	BRHa_100354543	COG3383	K00123	EC:1.2.1.2	Uncharacterized anaerobic dehydrogenase
c16a	Desulfobulbaceae	Reductive acetyl-Coa pathway	BRHa_100354519	COG2759	K01938	EC:6.3.4.3	Formyltetrahydrofolate synthetase
c16a	Desulfobulbaceae	Reductive acetyl-Coa pathway	BRHa_100354520	COG0190	K01491	EC:1.5.1.5	5,10-methylene-tetrahydrofolate dehydrogenase/Methenyl tetrahydrofolate cyclohydrolase
c16a	Desulfobulbaceae	Reductive acetyl-Coa pathway	BRHa_10037249	COG0685	K00297	EC:1.5.1.20	5,10-methylenetetrahydrofolate reductase
c16a	Desulfobulbaceae	Reductive acetyl-Coa pathway	BRHa_100354562	COG1410			Pterin binding enzyme
c16a	Desulfobulbaceae	Reductive acetyl-Coa pathway	BRHa_100354559	COG1151	K00198	EC:1.2.99.2	6Fe-6S prismane cluster-containing protein
c16a	Desulfobulbaceae	Reductive acetyl-Coa pathway	BRHa_100354565	COG1151	K00190	EC:1.2.7.4	6Fe-6S prismane cluster-containing protein
c16a	Desulfobulbaceae	Reductive acetyl-Coa pathway	BRHa_100354566	COG2069	K00194	EC:2.1.1.245	CO dehydrogenase/acetyl-CoA synthase delta subunit (corrinoid Fe-S protein)
c16a	Desulfobulbaceae	Reductive acetyl-Coa pathway	BRHa_100354563	COG1456	K00197	EC:2.1.1.245	CO dehydrogenase/acetyl-CoA synthase gamma subunit (corrinoid Fe-S protein)
c16a	Desulfobulbaceae	Reductive acetyl-Coa pathway	BRHa_100354564	COG1614	K14138	EC:1.2.7.4	CO dehydrogenase/acetyl-CoA synthase beta subunit
c16a	Desulfobulbaceae	Sugar transport	BRHa_1003724142	COG1653	K02027		ABC-type sugar transport system, periplasmic component
c16a	Desulfobulbaceae	Sugar transport	BRHa_1001804226	COG1653	K02027		ABC-type sugar transport system, periplasmic component
c16a	Desulfobulbaceae	Sulfate reduction	BRHa_100267644	COG1148	K03388	EC:1.8.98.1
c16a	Desulfobulbaceae	Sulfate reduction	BRHa_100267645	COG1148	K03388	EC:1.8.98.1	Heterodisulfide reductase, subunit A and related polyferredoxins
c16a	Desulfobulbaceae	Sulfate reduction	BRHa_100267646	COG1150
c16a	Desulfobulbaceae	Sulfate reduction	BRHa_1004263112	COG0247			Fe-S oxidoreductase
c16a	Desulfobulbaceae	Sulfate reduction	BRHa_1004263113	COG2181			Nitrate reductase gamma subunit
c16a	Desulfobulbaceae	Sulfate reduction	BRHa_100252619	COG2046	K00958	EC:2.7.7.4	ATP sulfurylase (sulfate adenylyltransferase)
c16a	Desulfobulbaceae	Sulfate reduction	BRHa_100267642	COG4231	K00395	EC:1.8.99.2	Adenosine-5'-phosphosulfate reductase beta subunit;
c16a	Desulfobulbaceae	Sulfate reduction	BRHa_100267643	COG1053	K00394	EC:1.8.99.2	Succinate dehydrogenase/fumarate reductase, flavoprotein subunit
c16a	Desulfobulbaceae	Sulfate reduction	BRHa_100622935	COG2221	K11180	EC:1.8.99.3	Dissimilatory sulfite reductase (desulfoviridin), alpha and beta subunits
c16a	Desulfobulbaceae	Sulfate reduction	BRHa_100622936	COG2221	K11181	EC:1.8.99.3	Dissimilatory sulfite reductase (desulfoviridin), alpha and beta subunits
c16a	Desulfobulbaceae	Sulfate uptake	BRHa_100722394	COG0659			Sulfate permease and related transporters (MFS superfamily)
c22	Hypomonas	Amino acid degradation	BRHa_100304471	COG1024	K13766	EC:4.2.1.18	Enoyl-CoA hydratase/carnithine racemase
c22	Hypomonas	Amino acid metabolism	BRHa_1002735126	COG2234	K01423		Predicted aminopeptidases - COG2234
c22	Hypomonas	Amino acid transport	BRHa_100505713	COG1115	K03310		Na+/alanine symporter
c22	Hypomonas	Amino acid transport	BRHa_10066928	COG0683			ABC-type branched-chain amino acid transport systems, periplasmic component
c22	Hypomonas	ATP synthase	BRHa_100087941	COG0055	K02112	EC:3.6.3.14	F0F1-type ATP synthase, beta subunit
c22	Hypomonas	ATP synthase	BRHa_100087942	COG0224	K02115	EC:3.6.3.14	F0F1-type ATP synthase, gamma subunit
c22	Hypomonas	ATP synthase	BRHa_100087943	COG0056	K02111	EC:3.6.3.14	F0F1-type ATP synthase, alpha subunit
c22	Hypomonas	ATP synthase	BRHa_100116524	COG0711	K02109	EC:3.6.3.14	F0F1-type ATP synthase, subunit b
c22	Hypomonas	Carbohydrate transport and metabolism	BRHa_100700814	COG2133			Glucose/sorbosone dehydrogenases
c22	Hypomonas	Carbohydrate transport and metabolism	BRHa_10074464	COG2133			Glucose/sorbosone dehydrogenases
c22	Hypomonas	Central carbon metabolism	BRHa_100073016	COG0508	K00658	EC:2.3.1.61	Pyruvate/2-oxoglutarate dehydrogenase complex, dihydrolipoamide acyltransferase (E2) component, and related enzymes
c22	Hypomonas	Central carbon metabolism	BRHa_100180649	COG1249	K00382	EC:1.8.1.4	Pyruvate/2-oxoglutarate dehydrogenase complex, dihydrolipoamide dehydrogenase (E3) component, and related enzymes
c22	Hypomonas	Central carbon metabolism	BRHa_100505726	COG0057	K00134	EC:1.2.1.12	Glyceraldehyde-3-phosphate dehydrogenase/erythrose-4-phosphate dehydrogenase
c22	Hypomonas	Central carbon metabolism	BRHa_10030282	COG4446	K00666	EC:6.2.1.-	Protein of unknown function (DUF1499)
c22	Hypomonas	Degradation of aromatic compounds	BRHa_100284119	COG0346	K00462	EC:1.13.11.39	Lactoylglutathione lyase and related lyases
c22	Hypomonas	Degradation of aromatic compounds	BRHa_100284120	COG0596	K10216	EC:3.7.1.9	Predicted hydrolases or acyltransferases (alpha/beta hydrolase superfamily) - COG0596
c22	Hypomonas	Degradation of aromatic compounds	BRHa_100548024	COG1028	K05711	EC:1.3.1.87	Dehydrogenases with different specificities (related to short-chain alcohol dehydrogenases)
c22	Hypomonas	Degradation of aromatic compounds	BRHa_100284115	COG4638	K08689	EC:1.14.12.18	Phenylpropionate dioxygenase and related ring-hydroxylating dioxygenases, large terminal subunit
c22	Hypomonas	Degradation of aromatic compounds	BRHa_10028414	COG3971	K02554	EC:4.2.1.80	2-keto-4-pentenoate hydratase
c22	Hypomonas	Electron transport	BRHa_100226323	COG2086	K03521		Electron transfer flavoprotein, beta subunit
c22	Hypomonas	Electron transport	BRHa_100273515	COG2993	K00405	EC:1.9.3.1	Cbb3-type cytochrome oxidase, cytochrome c subunit
c22	Hypomonas	Electron transport	BRHa_100284118	COG1251	K00529	EC:1.18.1.3	Pyridine nucleotide-disulphide oxidoreductase
c22	Hypomonas	Electron transport	BRHa_100675114	COG3288	K00324	EC:1.6.1.2	NAD/NADP transhydrogenase alpha subunit
c22	Hypomonas	Fatty acid metabolism	BRHa_100304437	COG1028	K00059	EC:1.1.1.100	Dehydrogenases with different specificities (related to short-chain alcohol dehydrogenases)
c22	Hypomonas	Fatty acid metabolism	BRHa_100675163	COG1028	K00059	EC:1.1.1.100	Dehydrogenases with different specificities (related to short-chain alcohol dehydrogenases)
c22	Hypomonas	Fermentation to acetate	BRHa_100017740	COG1012	K00128	EC:1.2.1.3	NAD-dependent aldehyde dehydrogenases
c22	Hypomonas	Flagella	BRHa_100709234	COG1344	K02406		Flagellin and related hook-associated proteins
c22	Hypomonas	Geraniol degradation	BRHa_100279715	COG1960	K00257		Acyl-CoA dehydrogenases
c22	Hypomonas	Geraniol degradation	BRHa_100414326	COG1960	K00257		Acyl-CoA dehydrogenases
c22	Hypomonas	Iron assimilation	BRHa_100061115	COG1629	K02014		Outer membrane receptor proteins, mostly Fe transport
c22	Hypomonas	Iron assimilation	BRHa_1000900115	COG1629			Outer membrane receptor proteins, mostly Fe transport
c22	Hypomonas	Iron assimilation	BRHa_10009005	COG4772			Outer membrane receptor for Fe3+-dicitrate
c22	Hypomonas	Iron assimilation	BRHa_100155713	COG4771	K02014		Outer membrane receptor for ferrienterochelin and colicins
c22	Hypomonas	Iron assimilation	BRHa_100302813	COG4206			Outer membrane cobalamin receptor protein
c22	Hypomonas	Iron assimilation	BRHa_100304452	COG1629			TonB-dependent Receptor Plug Domain
c22	Hypomonas	Iron assimilation	BRHa_1003626108	COG1629
c22	Hypomonas	Iron assimilation	BRHa_100368521	COG1629			Outer membrane receptor proteins, mostly Fe transport
c22	Hypomonas	Iron assimilation	BRHa_100473210	COG4771			Outer membrane receptor for ferrienterochelin and colicins
c22	Hypomonas	Iron assimilation	BRHa_100505730	COG4206	K02014		Outer membrane cobalamin receptor protein
c22	Hypomonas	Iron assimilation	BRHa_100505731	COG1629			Outer membrane receptor proteins, mostly Fe transport
c22	Hypomonas	Iron assimilation	BRHa_10054964	COG4206	K02014		Outer membrane cobalamin receptor protein
c22	Hypomonas	Iron assimilation	BRHa_100559020	COG1629	K02014		Outer membrane receptor proteins, mostly Fe transport
c22	Hypomonas	Iron assimilation	BRHa_100700813	COG4206			Outer membrane cobalamin receptor protein
c22	Hypomonas	Iron assimilation	BRHa_100721829	COG1629			Outer membrane receptor proteins, mostly Fe transport
c22	Hypomonas	Iron assimilation	BRHa_100721846	COG1629			Outer membrane receptor proteins, mostly Fe transport
c22	Hypomonas	Iron assimilation	BRHa_10074463	COG4206			Outer membrane cobalamin receptor protein
c22	Hypomonas	Iron assimilation	BRHa_1001763108	COG0810	K03832		Gram-negative bacterial tonB protein
c22	Hypomonas	mercury(II) reduction	BRHa_10059305	COG1249	K00520	EC:1.16.1.1	Pyruvate/2-oxoglutarate dehydrogenase complex, dihydrolipoamide dehydrogenase (E3) component, and related enzymes
c22	Hypomonas	Organic compounds assimilation	BRHa_1001763112	COG0811	K03561		Biopolymer transport proteins
c22	Hypomonas	Phosphate uptake	BRHa_10009006	COG3540	K01113	EC:3.1.3.1	Phosphodiesterase/alkaline phosphatase D
c22	Hypomonas	Phosphate uptake	BRHa_100276828	COG3540	K01113	EC:3.1.3.1	Phosphodiesterase/alkaline phosphatase D
c22	Hypomonas	Phosphate uptake	BRHa_1003626102	COG0226	K02040		ABC-type phosphate transport system, periplasmic component
c22	Hypomonas	Phosphate uptake	BRHa_100593022	COG1785	K01077	EC:3.1.3.1	Alkaline phosphatase
c22	Hypomonas	Protein degradation	BRHa_10001613	COG0260	K01255	EC:3.4.11.1	Leucyl aminopeptidase
c22	Hypomonas	Protein degradation	BRHa_100099518	COG0260	K01255	EC:3.4.11.1	Leucyl aminopeptidase
c22	Hypomonas	Protein degradation	BRHa_100120637	COG0405	K00681	EC:2.3.2.2	Gamma-glutamyltransferase
c22	Hypomonas	Protein degradation	BRHa_100210617	COG0330	K04087	EC:3.4.-	Membrane protease subunits, stomatin/prohibitin homologs
c22	Hypomonas	Protein degradation	BRHa_10027953	COG0265	K01362		Trypsin-like serine proteases, typically periplasmic, contain C-terminal PDZ domain
c22	Hypomonas	RNA degradation	BRHa_100538331	COG1185	K00962	EC:2.7.7.8	Polyribonucleotide nucleotidyltransferase (polynucleotide phosphorylase)
c22	Hypomonas	Tol system	BRHa_100090077	COG1538	K12340		Outer membrane protein
c22	Hypomonas	Tol system	BRHa_100673811	COG0823	K03641		Periplasmic component of the Tol biopolymer transport system
c22	Hypomonas	Tol system	BRHa_100673812	COG2885	K03640		Outer membrane protein and related peptidoglycan-associated (lipo)proteins
c22	Hypomonas	Transmembrane transport	BRHa_10028418	COG1033	K07003		Predicted exporters of the RND superfamily - COG1033
c23	Peptococcaceae	Amino acid biosynthesis	BRHa_100618621	COG2876	K03856	EC:2.5.1.54	3-deoxy-D-arabino-heptulosonate 7-phosphate (DAHP) synthase
c23	Peptococcaceae	Amino acid biosynthesis	BRHa_10038539	COG3968	K01915	EC:6.3.1.2	Uncharacterized protein related to glutamine synthetase
c23	Peptococcaceae	Amino acid biosynthesis	BRHa_10046388	COG0112	K00600	EC:2.1.2.1	Glycine/serine hydroxymethyltransferase
c23	Peptococcaceae	Amino acid biosynthesis	BRHa_100534155	COG0493	K00266	EC:1.4.1.13	NADPH-dependent glutamate synthase beta chain and related oxidoreductases
c23	Peptococcaceae	Amino acid metabolism	BRHa_100056041	COG0334	K00262	EC:1.4.1.4	Glutamate dehydrogenase/leucine dehydrogenase
c23	Peptococcaceae	Amino acid metabolism	BRHa_100173915	COG0119	K02594	EC:2.3.3.14	Isopropylmalate/homocitrate/citramalate synthases
c23	Peptococcaceae	Amino acid metabolism	BRHa_100534179	COG0686	K00259	EC:1.4.1.1	Alanine dehydrogenase
c23	Peptococcaceae	Amino acid transport	BRHa_100127925	COG0834			ABC-type amino acid transport/signal transduction systems, periplasmic component/domain
c23	Peptococcaceae	Amino acid transport	BRHa_100215418	COG0683	K01999		ABC-type branched-chain amino acid transport systems, periplasmic component
c23	Peptococcaceae	Amino acid transport	BRHa_100306433	COG0683	K01999		ABC-type branched-chain amino acid transport systems, periplasmic component
c23	Peptococcaceae	Amino acid transport	BRHa_100418215	COG0834	K10039		ABC-type amino acid transport/signal transduction systems, periplasmic component/domain
c23	Peptococcaceae	Amino acid transport	BRHa_10005281	COG0834	K02030		ABC-type amino acid transport/signal transduction systems, periplasmic component/domain
c23	Peptococcaceae	Amino acid transport	BRHa_100666512	COG0683	K01999		ABC-type branched-chain amino acid transport systems, periplasmic component
c23	Peptococcaceae	ATP synthase	BRHa_10012792	COG0056	K02111	EC:3.6.3.14	F0F1-type ATP synthase, alpha subunit
c23	Peptococcaceae	ATP synthase	BRHa_10012794	COG0055	K02112	EC:3.6.3.14	F0F1-type ATP synthase, beta subunit
c23	Peptococcaceae	Butyrate/butanol oxidation	BRHa_10016185	COG1960	K00248	EC:1.3.99.2	Acyl-CoA dehydrogenases
c23	Peptococcaceae	Butyrate/butanol oxidation	BRHa_10007716	COG0183	K00626	EC:2.3.1.9	Acetyl-CoA acetyltransferase
c23	Peptococcaceae	Butyrate/butanol oxidation	BRHa_100345610	COG1960	K00249	EC:1.3.8.7	Acyl-CoA dehydrogenases
c23	Peptococcaceae	Carbon metabolism	BRHa_10017397	COG1884	K01848	EC:5.4.99.2	Methylmalonyl-CoA mutase, N-terminal domain/subunit
c23	Peptococcaceae	Central carbon metabolism	BRHa_10069173	COG0674	K03737	EC:1.2.7.-	Pyruvate:ferredoxin oxidoreductase and related 2-oxoacid:ferredoxin oxidoreductases, alpha subunit
c23	Peptococcaceae	Central carbon metabolism	BRHa_10025064	COG0148	K01689	EC:4.2.1.11	Enolase
c23	Peptococcaceae	Central carbon metabolism	BRHa_100386224	COG0191	K01624	EC:4.1.2.13	Fructose/tagatose bisphosphate aldolase
c23	Peptococcaceae	Central carbon metabolism	BRHa_100386226	COG1494	K02446	EC:3.1.3.11	Fructose-1,6-bisphosphatase/sedoheptulose 1,7-bisphosphatase and related proteins
c23	Peptococcaceae	Central carbon metabolism	BRHa_100241623	COG1048	K01681	EC:4.2.1.-	Aconitase A
c23	Peptococcaceae	Central carbon metabolism	BRHa_10036024	COG0574	K01006	EC:2.7.9.1	Phosphoenolpyruvate synthase/pyruvate phosphate dikinase
c23	Peptococcaceae	Central carbon metabolism	BRHa_100744920	COG2301	K01644	EC:4.1.3.34	Citrate lyase beta subunit
c23	Peptococcaceae	Central carbon metabolism	BRHa_10041835	COG2414	K03738	EC:1.2.7.5	Aldehyde:ferredoxin oxidoreductase
c23	Peptococcaceae	Central carbon metabolism	BRHa_10042265	COG0674	K03737	EC:1.2.7.-	Pyruvate:ferredoxin oxidoreductase and related 2-oxoacid:ferredoxin oxidoreductases, alpha subunit
c23	Peptococcaceae	Central carbon metabolism	BRHa_100408810	COG1109	K15778	EC:5.4.2.2	Phosphomannomutase
c23	Peptococcaceae	Central carbon metabolism	BRHa_10024132	COG2414	K03738	EC:1.2.7.5	Aldehyde:ferredoxin oxidoreductase
c23	Peptococcaceae	Central carbon metabolism	BRHa_10025062	COG0149	K01803	EC:5.3.1.1	Triosephosphate isomerase
c23	Peptococcaceae	Electron transport	BRHa_100585652	COG2086	K03521		Electron transfer flavoprotein, beta subunit
c23	Peptococcaceae	Electron transport	BRHa_100585653	COG2025	K03522		Electron transfer flavoprotein, alpha subunit
c23	Peptococcaceae	Electron transport	BRHa_10007712	COG1894	K00335	EC:1.6.5.3	NADH:ubiquinone oxidoreductase, NADH-binding (51 kD) subunit
c23	Peptococcaceae	Electron transport	BRHa_100143416	COG2086	K03521		Electron transfer flavoprotein, beta subunit
c23	Peptococcaceae	Electron transport	BRHa_100143417	COG2025	K03522		Electron transfer flavoprotein, alpha subunit
c23	Peptococcaceae	Electron transport	BRHa_100534154	COG0543	K00528	EC:1.18.1.2	2-polyprenylphenol hydroxylase and related flavodoxin oxidoreductases
c23	Peptococcaceae	Electron transport	BRHa_100378517	COG3383			Uncharacterized anaerobic dehydrogenase
c23	Peptococcaceae	Electron transport	BRHa_100378518	COG3383			Uncharacterized anaerobic dehydrogenase
c23	Peptococcaceae	Fatty acid biosynthesis	BRHa_100691629	COG4770	K02160		Acetyl/propionyl-CoA carboxylase, alpha subunit
c23	Peptococcaceae	Fatty acid biosynthesis	BRHa_10007715	COG1028	K00059	EC:1.1.1.100	Dehydrogenases with different specificities (related to short-chain alcohol dehydrogenases)
c23	Peptococcaceae	Flagella	BRHa_100078514	COG1344	K02406		Flagellin and related hook-associated proteins
c23	Peptococcaceae	Flagella	BRHa_100037117	COG1344	K02406		Flagellin and related hook-associated proteins
c23	Peptococcaceae	Heme biosynthesis	BRHa_100247922	COG0001	K01845	EC:5.4.3.8	Glutamate-1-semialdehyde aminotransferase
c23	Peptococcaceae	Oxidative acetyl-Coa pathway	BRHa_100585630	COG1151	K00190	EC:1.2.7.4	6Fe-6S prismane cluster-containing protein
c23	Peptococcaceae	Oxidative acetyl-Coa pathway	BRHa_100585631	COG1614	K14138	EC:1.2.7.4	CO dehydrogenase/acetyl-CoA synthase beta subunit
c23	Peptococcaceae	Oxidative acetyl-Coa pathway	BRHa_100585632	COG1456	K00197	EC:2.1.1.245	CO dehydrogenase/acetyl-CoA synthase gamma subunit (corrinoid Fe-S protein)
c23	Peptococcaceae	Oxidative acetyl-Coa pathway	BRHa_100585635	COG2069	K00194	EC:2.1.1.245	CO dehydrogenase/acetyl-CoA synthase delta subunit (corrinoid Fe-S protein)
c23	Peptococcaceae	Oxidative acetyl-Coa pathway	BRHa_100585636	COG1410	K15023		Pterin binding enzyme
c23	Peptococcaceae	Oxidative acetyl-Coa pathway	BRHa_100315523	COG2759	K01938	EC:6.3.4.3	Formyltetrahydrofolate synthetase
c23	Peptococcaceae	Oxidative acetyl-Coa pathway	BRHa_100534156	COG0190	K01491	EC:1.5.1.5	5,10-methylene-tetrahydrofolate dehydrogenase/Methenyl tetrahydrofolate cyclohydrolase
c23	Peptococcaceae	Phosphate uptake	BRHa_10055317	COG1227	K15986	EC:3.6.1.1	Inorganic pyrophosphatase/exopolyphosphatase
c23	Peptococcaceae	Phosphate uptake	BRHa_10014347	COG0226	K02040		ABC-type phosphate transport system, periplasmic component
c23	Peptococcaceae	Sulfate reduction	BRHa_10011713	COG2221	K11181	EC:1.8.99.3	Dissimilatory sulfite reductase (desulfoviridin), alpha and beta subunits
c23	Peptococcaceae	Sulfate reduction	BRHa_10011714	COG2221	K11180	EC:1.8.99.3	Dissimilatory sulfite reductase (desulfoviridin), alpha and beta subunits
c23	Peptococcaceae	Sulfate reduction	BRHa_10070751		K00395	EC:1.8.99.2
c23	Peptococcaceae	Sulfate reduction	BRHa_10070752	COG2046	K00958	EC:2.7.7.4	ATP sulfurylase (sulfate adenylyltransferase)
c23	Peptococcaceae	Vitamine biosynthesis	BRHa_10069335	COG1060	K03150		Thiamine biosynthesis enzyme ThiH and related uncharacterized enzymes
c23	Peptococcaceae	Vitamine biosynthesis	BRHa_100128710	COG1104	K04487	EC:2.8.1.7	Cysteine sulfinate desulfinase/cysteine desulfurase and related enzymes
c57	Rhodospirillaceae	ATP synthase	BRHa_10070855	COG0055	K02112	EC:3.6.3.14	F0F1-type ATP synthase, beta subunit
c57	Rhodospirillaceae	ATP synthase	BRHa_10070857	COG0056	K02111	EC:3.6.3.14	F0F1-type ATP synthase, alpha subunit
c57	Rhodospirillaceae	Butyrate/butanol oxidation	BRHa_10024183	COG0183	K00626	EC:2.3.1.9	Acetyl-CoA acetyltransferase
c57	Rhodospirillaceae	Calvin cycle	BRHa_10061205	COG1850	K01601	EC:4.1.1.39	Ribulose 1,5-bisphosphate carboxylase, large subunit
c57	Rhodospirillaceae	Central carbon metabolism	BRHa_10062056	COG0365	K01895	EC:6.2.1.1	Acyl-coenzyme A synthetases/AMP-(fatty) acid ligases
c57	Rhodospirillaceae	Central carbon metabolism	BRHa_100419145	COG0057	K00134	EC:1.2.1.12	Glyceraldehyde-3-phosphate dehydrogenase/erythrose-4-phosphate dehydrogenase
c57	Rhodospirillaceae	Central carbon metabolism	BRHa_10016219	COG1494	K02446	EC:3.1.3.11	Fructose-1,6-bisphosphatase/sedoheptulose 1,7-bisphosphatase and related proteins
c57	Rhodospirillaceae	Central carbon metabolism	BRHa_10072475	COG0039	K00024	EC:1.1.1.37	Malate/lactate dehydrogenases
c57	Rhodospirillaceae	Central carbon metabolism	BRHa_100620018	COG0191	K01624	EC:4.1.2.13	Fructose/tagatose bisphosphate aldolase
c57	Rhodospirillaceae	Electron transport	BRHa_10059596	COG0604	K00344	EC:1.6.5.5	NADPH:quinone reductase and related Zn-dependent oxidoreductases
c57	Rhodospirillaceae	Electron transport	BRHa_10048893	COG0348			Polyferredoxin
c57	Rhodospirillaceae	Electron transport	BRHa_10048894	COG2010	K00406	EC:1.9.3.1	Cytochrome c, mono- and diheme variants
c57	Rhodospirillaceae	Electron transport	BRHa_10048896	COG2993	K00405	EC:1.9.3.1	Cbb3-type cytochrome oxidase, cytochrome c subunit
c57	Rhodospirillaceae	Electron transport	BRHa_100202920	COG3258
c57	Rhodospirillaceae	Electron transport	BRHa_100202933	COG0446			Uncharacterized NAD(FAD)-dependent dehydrogenases
c57	Rhodospirillaceae	Flagella	BRHa_10001797	COG1344	K02406		Flagellin and related hook-associated proteins
c57	Rhodospirillaceae	Hydrogen uptake	BRHa_10026435	COG0374	K06281	EC:1.12.99.6	Ni,Fe-hydrogenase I large subunit
c57	Rhodospirillaceae	Iron assimilation	BRHa_10019643	COG1629	K02014		Outer membrane receptor proteins, mostly Fe transport
c57	Rhodospirillaceae	Phosphate uptake	BRHa_10022587	COG3221	K02044		ABC-type phosphate/phosphonate transport system, periplasmic component
c57	Rhodospirillaceae	Phosphate uptake	BRHa_100620016	COG0226	K02040		ABC-type phosphate transport system, periplasmic component
c57	Rhodospirillaceae	Sulfur metabolism	BRHa_100038518	COG2221	K11181	EC:1.8.99.3	Dissimilatory sulfite reductase (desulfoviridin), alpha and beta subunits
