# Supplementary material for: Reconstructing a hydrogen-driven microbial metabolic network in Opalinus Clay rock
Source: Nat Commun. 2016 Oct 14;7:12770. doi: 10.1038/ncomms12770 (PMC5067608; doi:10.1038/ncomms12770)
Supplement: Supplementary Data 7 — Number of observation of all 612 OTUs in 15 samples from 7 other boreholes. OTUs are identical to the ones of Supplementary Data 1. [file ncomms12770-s8.xlsx]

## Sheet: Sheet1
Supplementary Data 7. Number of observation of all 612 OTUs in 15 samples from 7 other boreholes. OTUs are identical to the ones of Supplementary Data 1.
OTU#	BIC-A1/1	BPC-2/1	BDR-T1/1	BDR-T1/2	BDR-T2/1	BHT-1/1	BHT-1/2	BHT-1/3	BWS-A1/1	BWS-A1/4	BWS-H2/0	BWS-H2/1	BWS-H2/2	BWS-H2/3	BWS-A2/1	taxonomy
0	16	29089	20	15	23	25	28	11	40	22	18	32	15	22	18	k__Bacteria; p__Proteobacteria; c__Deltaproteobacteria; o__Desulfobacterales; f__Desulfobulbaceae; g__Desulfocapsa
1	14	4	11	10	15	17	15	5	18	8	6	14	8	6	7	k__Bacteria; p__Proteobacteria; c__Alphaproteobacteria; o__Rhodospirillales; f__Rhodospirillaceae; g__Novispirillum
2	33106	316	100	79	1793	6381	17358	22533	40763	25727	71829	20605	33021	52804	53179	k__Bacteria; p__Proteobacteria; c__Gammaproteobacteria; o__Pseudomonadales; f__Pseudomonadaceae; g__Pseudomonas
3	9	6	6	7	7	9	6	4	1896	311	12026	6309	15035	11788	1	k__Bacteria; p__Proteobacteria; c__Alphaproteobacteria; o__Rhodobacterales; f__Rhodobacteraceae; g__RhodobacteraceaeFA
4	2	3	1	6	3	4	3	1	5	3	0	5	8	2	7	k__Bacteria; p__Proteobacteria; c__Gammaproteobacteria; o__Xanthomonadales; f__Xanthomonadaceae; g__XanthomonadaceaeFA
5	2	3	77008	73169	1	6	1	1	3	2	1	0	2	5	2	k__Bacteria; p__Proteobacteria; c__Alphaproteobacteria; o__Rhizobiales; f__Methylocystaceae; g__Pleomorphomonas
6	5315	540	36137	39290	1946	4	3	2	708	3	218	153	18	83	326	k__Bacteria; p__Firmicutes; c__Clostridia; o__Clostridiales; f__Peptococcaceae; g__Desulfosporosinus
7	2106	1	2	0	1	17	155	168	2	0	0	104	0	3	2	k__Bacteria; p__Firmicutes; c__Clostridia; o__Clostridiales; f__Peptococcaceae; g__Desulfotomaculum
8	3	1	3	4	3	4	101	0	16819	3245	910	969	43990	9063	0	k__Bacteria; p__Proteobacteria; c__Alphaproteobacteria; o__Sphingomonadales; f__Sphingomonadaceae; g__SphingomonadaceaeFA
9	72952	1043	1122	1099	0	7	66	1197	5817	12	10	1	0	0	2	k__Bacteria; p__Firmicutes; c__Clostridia; o__Clostridiales; f__Peptococcaceae; g__Desulfotomaculum
10	0	0	2	1	1	3	45	3	2015	38093	498	6700	3174	20100	1	k__Bacteria; p__Proteobacteria; c__Alphaproteobacteria; o__Rhodobacterales; f__Rhodobacteraceae; g__Phaeobacter
11	0	0	1	3	1	4	732	0	1	4	2	3	3	1	1	k__Bacteria; p__Proteobacteria; c__Alphaproteobacteria; o__Rhodospirillales; f__Rhodospirillaceae; g__RhodospirillaceaeFA
12	1	0	115	126	22	3	5	1	6	3	2	3	3	0	1	k__Bacteria; p__Proteobacteria; c__Alphaproteobacteria; o__Rhodobacterales; f__Hyphomonadaceae; g__Hyphomonas
13	1	1	1	4	0	1326	5104	152	1	1	482	3057	20802	9400	1	k__Bacteria; p__Proteobacteria; c__Betaproteobacteria; o__Rhodocyclales; f__Rhodocyclaceae; g__Methyloversatilis
14	0	0	8	3	7	1	3	0	4	0	24	54	3	4	3	k__Bacteria; p__Proteobacteria; c__Alphaproteobacteria; o__Sphingomonadales; f__SphingomonadalesOR; g__SphingomonadalesOR
15	5	185	12	4	196	2	1	3	7	9	8	2	4	3	42	k__Bacteria; p__Proteobacteria; c__Gammaproteobacteria; o__Pseudomonadales; f__Pseudomonadaceae; g__Pseudomonas
16	1	0	0	0	4	42	6	1	62	4	3	5	2	4	7	k__Bacteria; p__Proteobacteria; c__Alphaproteobacteria; o__Rhodobacterales; f__Rhodobacteraceae; g__Thioclava
17	1	101	2	1	1	0	26	0	595	0	12	169	186	1244	11183	k__Bacteria; p__Proteobacteria; c__Betaproteobacteria; o__Hydrogenophilales; f__Hydrogenophilaceae; g__Thiobacillus
18	0	8	0	0	37682	5214	1425	2565	0	0	0	2	2	0	4	k__Bacteria; p__Proteobacteria; c__Alphaproteobacteria; o__Rhizobiales; f__Bradyrhizobiaceae; g__Afipia
19	0	0	0	2	0	13711	10825	628	6563	28	53	16	53	210	2	k__Bacteria; p__Proteobacteria; c__Betaproteobacteria; o__Burkholderiales; f__Burkholderiaceae; g__Limnobacter
20	0	1	0	0	0	1	53	0	0	0	0	0	0	1	7	k__Bacteria; p__Proteobacteria; c__Betaproteobacteria; o__Burkholderiales; f__Comamonadaceae; g__Xenophilus
21	0	0	0	2	1	0	0	0	0	0	1	0	0	0	18	k__Bacteria; p__Bacteroidetes; c__Sphingobacteria; o__Sphingobacteriales; f__Sphingobacteriaceae; g__SphingobacteriaceaeFA
22	0	0	0	0	421	10001	712	8090	5	1	3	2	0	2	0	k__Bacteria; p__Proteobacteria; c__Alphaproteobacteria; o__Caulobacterales; f__Caulobacteraceae; g__Phenylobacterium
23	0	0	0	1	1	10	2	0	213	4	2	1	0	0	0	k__Bacteria; p__Proteobacteria; c__Gammaproteobacteria; o__Alteromonadales; f__Alteromonadaceae; g__HB2-32-21
24	1237	150	0	0	1	1	15	0	1225	158	4	94	28	76	0	k__Bacteria; p__Firmicutes; c__Clostridia; o__Clostridiales; f__Peptococcaceae; g__PeptococcaceaeFA
25	0	0	0	1	0	0	0	0	0	1	3	36	13	2	2	k__Bacteria; p__Firmicutes; c__Bacilli; o__Bacillales; f__Bacillaceae
26	0	0	1	1	0	0	1	0	0	0	0	0	0	0	0	k__Bacteria; p__Firmicutes; c__Clostridia; o__Clostridiales; f__ClostridialesOR; g__ClostridialesOR
27	1	0	0	0	1	0	1193	0	0	0	399	16774	2779	6496	0	k__Bacteria; p__Proteobacteria; c__Alphaproteobacteria; o__Rhodospirillales; f__Rhodospirillaceae; g__RhodospirillaceaeFA
28	0	0	0	0	1	0	0	1	1	2	0	0	0	0	0	k__Bacteria; p__Firmicutes; c__Clostridia; o__Desulfitobacterales; f__Desulfitobacteraceae; g__Desulfitobacter
29	1	105	0	0	0	1	2	0	1	0	1	0	0	0	0	k__Bacteria; p__Firmicutes; c__Clostridia; o__Clostridiales; f__Peptococcaceae; g__Desulfotomaculum
31	0	5	0	1	3209	7080	611	130	1004	1033	2	1	0	2	1610	k__Bacteria; p__Proteobacteria; c__Alphaproteobacteria; o__Sphingomonadales; f__Sphingomonadaceae; g__Sphingopyxis
32	1	0	0	0	0	0	1	1	1	0	0	0	1	0	0	k__Bacteria; p__Tenericutes; c__Erysipelotrichi; o__Erysipelotrichales; f__Erysipelotrichaceae; g__PSB-M-3
33	0	0	0	0	1	5368	8485	14425	1	0	0	1	0	1	0	k__Bacteria; p__Proteobacteria; c__Alphaproteobacteria; o__Rhizobiales; f__Xanthobacteraceae; g__Xanthobacter
34	2	0	0	0	2	0	4	1	61	6	606	274	227	1810	0	k__Bacteria; p__Proteobacteria; c__Alphaproteobacteria; o__Rhodobacterales; f__Hyphomonadaceae; g__Hyphomonas
35	1	18	0	1	1	96	1	0	0	0	1	0	1	1	0	k__Bacteria; p__Proteobacteria; c__Betaproteobacteria; o__Methylophilales; f__Methylophilaceae; g__Methylophilus
36	4045	7190	1	0	43	1	4	2402	622	47	3	33	8	8	3281	k__Bacteria; p__Firmicutes; c__Clostridia; o__Clostridiales; f__Peptococcaceae; g__Desulfosporosinus
37	0	0	0	1	0	1	0	0	0	0	0	0	0	1	0	k__Bacteria; p__Proteobacteria; c__Alphaproteobacteria; o__Rhodospirillales; f__Rhodospirillaceae; g__RhodospirillaceaeFA
38	1	0	1	1	0	2	0	0	1	0	0	1	0	0	0	k__Bacteria; p__Proteobacteria; c__Alphaproteobacteria; o__Sphingomonadales; f__SphingomonadalesOR; g__SphingomonadalesOR
39	0	0	1	0	0	3	0	0	0	0	0	0	0	1	2	k__Bacteria; p__Proteobacteria; c__Gammaproteobacteria; o__Oceanospirillales; f__Alcanivoracaceae; g__Alcanivorax
40	1	0	0	2	1	1	1	2	9850	14889	0	0	0	1	1	k__Bacteria; p__Proteobacteria; c__Gammaproteobacteria; o__Thiotrichales; f__Piscirickettsiaceae; g__Methylophaga
41	0	0	0	0	1	0	0	0	0	0	0	0	0	0	1	k__Bacteria; p__Proteobacteria; c__Alphaproteobacteria; o__Rhodobacterales; f__Rhodobacteraceae
42	2	11	1	0	1	1	0	0	0	0	575	394	12552	3911	0	k__Bacteria; p__Bacteroidetes; c__Flavobacteria; o__Flavobacteriales; f__Flavobacteriaceae
43	0	28	1	0	1	3	15	1	0	1	0	0	0	0	2	k__Bacteria; p__Actinobacteria; c__Actinobacteria (class); o__Actinomycetales; f__Microbacteriaceae; g__Leucobacter
44	63	0	10499	13272	0	1	1	0	3	0	1	0	1	1	0	k__Bacteria; p__Firmicutes; c__Bacilli; o__Lactobacillales; f__Carnobacteriaceae; g__Trichococcus
45	0	0	219	137	14306	450	937	30	0	1	0	0	0	0	0	k__Bacteria; p__Proteobacteria; c__Betaproteobacteria; o__Burkholderiales; f__Burkholderiaceae; g__Cupriavidus
46	0	177	0	0	0	0	0	0	1	0	149	99	123	273	0	k__Bacteria; p__Proteobacteria; c__Deltaproteobacteria; o__Syntrophobacterales; f__Desulfobacteraceae; g__DesulfobacteraceaeFA
47	0	1	1	0	0	0	1102	0	0	1	0	2	0	0	1	k__Bacteria; p__Proteobacteria; c__Betaproteobacteria; o__Burkholderiales; f__Alcaligenaceae; g__Alcaligenes
48	0	26	289	263	326	40	58	2194	12	0	3305	5183	1131	123	281	k__Bacteria; p__Proteobacteria; c__Alphaproteobacteria; o__Caulobacterales; f__Caulobacteraceae; g__Brevundimonas
49	0	0	0	0	0	1	1	1	1	1	0	0	0	0	0	k__Bacteria; p__Verrucomicrobia; c__Opitutae; o__Puniceicoccales; f__Puniceicoccaceae; g__PuniceicoccaceaeFA
50	0	0	0	5	0	1	0	0	0	0	0	0	0	0	0	k__Bacteria; p__Planctomycetes; c__Planctomycea; o__Pirellulales; f__PirellulalesOR; g__PirellulalesOR
51	0	0	1	0	0	8805	2401	0	0	0	0	0	0	0	0	k__Bacteria; p__Proteobacteria; c__Alphaproteobacteria; o__Rhizobiales; f__Cohaesibacteraceae; g__CohaesibacteraceaeFA
52	0	0	0	0	1	0	0	0	0	0	17836	585	21	122	0	k__Bacteria; p__Proteobacteria; c__Betaproteobacteria; o__Methylophilales; f__Methylophilaceae; g__Methylotenera
53	3	0	0	0	0	0	1	0	0	0	0	1	0	0	17948	k__Bacteria; p__Actinobacteria; c__Actinobacteria (class); o__Actinomycetales; f__Dietziaceae; g__Dietzia
54	0	0	0	0	0	0	2	0	278	126	1	0	0	0	1	k__Bacteria; p__Proteobacteria; c__Alphaproteobacteria; o__Rhizobiales; f__Aurantimonadaceae; g__AurantimonadaceaeFA
55	1	0	0	0	0	0	0	373	1	0	0	0	0	0	2829	k__Bacteria; p__Actinobacteria; c__Actinobacteria (class); o__Actinomycetales; f__Nocardiaceae; g__Rhodococcus
56	0	0	0	0	0	0	16001	0	0	0	0	0	0	0	1	k__Bacteria; p__Planctomycetes; c__Planctomycea; o__Planctomycetales; f__Planctomycetaceae; g__Planctomyces
57	0	0	0	0	0	0	1	0	131	54	2	0	0	0	0	k__Bacteria; p__Proteobacteria; c__Gammaproteobacteria; o__Alteromonadales; f__Alteromonadaceae; g__HB2-32-21
58	2948	5	0	0	1	0	68	0	171	36	30	6697	909	214	0	k__Bacteria; p__Firmicutes; c__Clostridia; o__Clostridiales; f__Clostridiaceae; g__Natronincola
59	1	0	1	2	0	0	0	1	11595	1991	1	1	0	1	1	k__Bacteria; p__Proteobacteria; c__Alphaproteobacteria; o__Rhodobacterales; f__Rhodobacteraceae; g__RhodobacteraceaeFA
60	0	0	1	0	0	0	179	1	0	0	0	0	0	1	0	k__Bacteria; p__Proteobacteria; c__Alphaproteobacteria; o__Rhodobacterales; f__RhodobacteralesOR; g__RhodobacteralesOR
61	0	0	0	1	0	1	0	0	0	0	2	0	0	0	1	k__Bacteria; p__Firmicutes; c__Bacilli; o__Bacillales; f__Paenibacillaceae; g__Paenibacillus
62	0	21	28	11	187	205	360	10918	3	0	3	0	0	1	5	k__Bacteria; p__Proteobacteria; c__Betaproteobacteria; o__Burkholderiales; f__Comamonadaceae; g__Limnohabitans
63	0	3	0	0	11748	1	3	0	0	2	690	19	1	2	1	k__Bacteria; p__Proteobacteria; c__Gammaproteobacteria; o__Pseudomonadales; f__Moraxellaceae; g__Acinetobacter
64	0	0	0	1	0	0	1	0	0	0	0	0	0	0	0	k__Bacteria; p__Firmicutes; c__Clostridia; o__Desulfitobacterales; f__Desulfitobacteraceae; g__Desulfitobacter
65	0	0	0	0	0	0	1	0	1	1	1	0	0	0	0	k__Bacteria; p__Proteobacteria; c__Alphaproteobacteria; o__Rhizobiales; f__Rhizobiaceae; g__RhizobiaceaeFA
66	1	0	0	1	0	0	0	0	0	0	1	0	0	0	0	k__Bacteria; p__Proteobacteria; c__Alphaproteobacteria; o__Rhizobiales; f__Hyphomicrobiaceae; g__HyphomicrobiaceaeFA
67	0	15	0	0	5	3	1	178	0	0	0	0	0	0	1946	k__Bacteria; p__Proteobacteria; c__Betaproteobacteria; o__Burkholderiales; f__Oxalobacteraceae; g__Herbaspirillum
68	0	1	0	0	0	0	11174	0	0	0	0	0	0	0	0	k__Bacteria; p__Chlorobi; c__OPB56; o__OPB56CL; f__OPB56CL; g__OPB56CL
69	0	0	1	2	1	0	1	0	2	0	1	0	1	0	0	k__Bacteria; p__Proteobacteria; c__Gammaproteobacteria; o__Xanthomonadales; f__Sinobacteraceae; g__SinobacteraceaeFA
70	0	21	0	0	0	0	0	0	1	0	0	0	1	1	0	k__Bacteria; p__Firmicutes; c__Clostridia; o__Clostridiales; f__ClostridialesOR; g__ClostridialesOR
71	0	0	4449	5881	1	1	0	0	0	0	0	0	0	0	0	k__Bacteria; p__Firmicutes; c__Clostridia; o__Clostridiales; f__Clostridiaceae; g__ClostridiaceaeFA
72	0	0	1	1	0	0	48	46	0	0	0	0	0	0	0	k__Bacteria; p__Proteobacteria; c__Alphaproteobacteria; o__Rhizobiales; f__Hyphomicrobiaceae; g__Hyphomicrobium
73	0	8	0	0	0	0	0	0	0	0	0	0	0	0	0	k__Bacteria; p__Chloroflexi; c__Anaerolineae; o__Anaerolineales; f__Anaerolinaceae; g__SHD-231
74	1	0	0	0	0	0	0	1	0	0	0	0	0	0	1	k__Bacteria; p__Proteobacteria; c__Gammaproteobacteria; o__Methylococcales; f__Methylococcaceae; g__Methylomonas
75	0	0	0	0	0	2	0	0	0	0	85	110	14	33	0	k__Bacteria; p__Actinobacteria; c__Actinobacteria (class); o__Actinomycetales; f__Cellulomonadaceae; g__Demequina
76	1	0	0	0	743	0	5	0	4946	324	1	0	0	0	2148	k__Bacteria; p__Actinobacteria; c__Actinobacteria (class); o__Actinomycetales; f__Nocardioidaceae; g__NocardioidaceaeFA
77	0	0	0	0	1	7452	351	2	0	0	0	0	0	0	0	k__Bacteria; p__Proteobacteria; c__Betaproteobacteria; o__Burkholderiales; f__Comamonadaceae; g__Variovorax
78	0	0	0	1	0	6649	10	2	1	0	0	0	0	0	3	k__Bacteria; p__Proteobacteria; c__Alphaproteobacteria; o__Sphingomonadales; f__Sphingomonadaceae; g__Sphingopyxis
79	0	0	0	0	0	1	0	0	0	0	90	3605	1889	1365	0	k__Bacteria; p__Proteobacteria; c__Alphaproteobacteria; o__Rhodobacterales; f__Rhodobacteraceae; g__RhodobacteraceaeFA
80	0	0	0	0	0	1	0	0	0	0	1	0	0	0	0	k__Bacteria; p__Firmicutes; c__Clostridia; o__Clostridiales; f__Peptococcaceae; g__Pelotomaculum
82	0	0	0	0	0	0	1	0	0	1	0	0	0	0	1	k__Bacteria; p__Proteobacteria; c__Alphaproteobacteria; o__Sphingomonadales; f__Sphingomonadaceae; g__Sphingomonas
83	0	0	0	0	0	0	7379	135	0	0	0	0	0	0	0	k__Bacteria; p__Proteobacteria; c__Alphaproteobacteria; o__Rhodospirillales; f__Rhodospirillaceae; g__RhodospirillaceaeFA
84	0	0	0	0	0	1	0	0	0	1	0	0	0	0	0	k__Bacteria; p__Proteobacteria; c__Gammaproteobacteria; o__Alteromonadales; f__Alteromonadaceae; g__ZD0117
85	0	0	1	0	1	0	0	0	0	0	0	1	0	0	0	k__Bacteria; p__Proteobacteria; c__Betaproteobacteria; o__Rhodocyclales; f__Rhodocyclaceae; g__RhodocyclaceaeFA
86	0	0	0	1	0	0	1	0	0	0	0	0	0	0	0	k__Bacteria; p__Proteobacteria; c__Alphaproteobacteria; o__Rhodospirillales; f__Rhodospirillaceae; g__RhodospirillaceaeFA
87	0	0	0	0	0	934	826	5444	0	1	0	4	0	0	0	k__Bacteria; p__Proteobacteria; c__Alphaproteobacteria; o__Rhizobiales; f__Bradyrhizobiaceae; g__Bosea
88	0	1	0	0	0	0	0	0	30	2	4	12	13	1	0	k__Bacteria; p__Proteobacteria; c__Alphaproteobacteria; o__Rhodobacterales; f__Rhodobacteraceae; g__RhodobacteraceaeFA
89	0	0	1	1	2	36	26	4	2	0	3571	434	178	527	0	k__Bacteria; p__Proteobacteria; c__Alphaproteobacteria; o__Sphingomonadales; f__Sphingomonadaceae; g__Sphingobium
90	1	0	0	1	0	1	0	0	1	0	1	0	0	0	0	k__Bacteria; p__Bacteroidetes; c__Flavobacteria; o__Flavobacteriales; f__Flavobacteriaceae; g__Eudoraea
91	0	0	0	0	1	0	0	0	0	0	0	0	0	1	0	k__Bacteria; p__Proteobacteria; c__Alphaproteobacteria; o__Kiloniellales; f__Kiloniellaceae; g__Kiloniella
92	0	0	1	0	0	0	0	0	0	0	0	0	0	0	0	k__Bacteria; p__Bacteroidetes; c__Bacteroidia; o__Bacteroidales; f__Porphyromonadaceae; g__PorphyromonadaceaeFA
93	1	0	0	0	0	0	6	0	4	0	0	0	0	0	0	k__Bacteria; p__Proteobacteria; c__Alphaproteobacteria; o__Sphingomonadales; f__Sphingomonadaceae; g__Kaistobacter
94	1	0	0	0	2248	343	128	111	4	0	0	0	0	0	129	k__Bacteria; p__Proteobacteria; c__Alphaproteobacteria; o__Sphingomonadales; f__Sphingomonadaceae; g__Sphingosinicella
95	0	0	0	0	0	0	0	0	0	0	0	0	1	0	0	k__Bacteria; p__Proteobacteria; c__Alphaproteobacteria; o__Rhodospirillales; f__Rhodospirillaceae; g__RhodospirillaceaeFA
96	0	0	0	0	1	0	0	0	0	0	0	0	0	0	0	k__Bacteria; p__Proteobacteria; c__Alphaproteobacteria; o__Rhodobacterales; f__RhodobacteralesOR; g__RhodobacteralesOR
97	0	1	2409	2002	0	0	37	0	0	0	0	0	0	0	0	k__Bacteria; p__Bacteroidetes; c__Bacteroidia; o__Bacteroidales; f__BacteroidalesOR; g__BacteroidalesOR
99	0	0	0	0	0	0	0	0	15	0	0	0	0	0	35	k__Bacteria; p__Proteobacteria; c__Betaproteobacteria; o__Burkholderiales; f__Alcaligenaceae; g__AlcaligenaceaeFA
100	1	0	1	0	3	18	169	50	13	1	0	0	0	0	4803	k__Bacteria; p__Actinobacteria; c__Actinobacteria (class); o__Actinomycetales; f__Microbacteriaceae; g__Salinibacterium
101	1	226	0	0	0	0	0	0	0	0	27	27	74	100	0	k__Bacteria; p__Firmicutes; c__Clostridia; o__Clostridiales; f__Peptococcaceae; g__Dehalobacter
102	1	0	0	0	0	7	87	2	0	0	0	29	590	14	2	k__Bacteria; p__Proteobacteria; c__Alphaproteobacteria; o__Rhizobiales; f__Phyllobacteriaceae; g__Aminobacter
103	0	0	0	0	0	0	10	1	0	0	0	0	0	0	0	k__Bacteria; p__Firmicutes; c__Clostridia; o__Clostridiales; f__Peptococcaceae; g__Thermincola
104	0	0	0	0	0	1568	1535	1817	0	1	0	0	0	0	0	k__Bacteria; p__Proteobacteria; c__Alphaproteobacteria; o__Rhizobiales; f__Rhizobiaceae; g__Agrobacterium
105	0	0	0	0	4172	9	0	10	0	0	0	0	0	1	89	k__Bacteria; p__Proteobacteria; c__Alphaproteobacteria; o__Rhizobiales; f__Phyllobacteriaceae; g__Mesorhizobium
106	0	0	1	0	0	0	0	0	0	0	0	0	0	0	0	k__Bacteria; p__Firmicutes; c__Clostridia; o__Clostridiales; f__Peptococcaceae; g__Desulfotomaculum
107	0	0	0	0	0	0	0	0	6	0	0	15	0	0	375	k__Bacteria; p__Actinobacteria; c__Actinobacteria (class); o__Actinomycetales; f__Micrococcaceae; g__MicrococcaceaeFA
108	0	4	0	0	0	1	0	0	0	0	193	3447	524	228	42	k__Bacteria; p__Proteobacteria; c__Alphaproteobacteria; o__Rhizobiales; f__Hyphomicrobiaceae; g__Devosia
109	0	0	0	0	0	445	3728	210	0	1	0	0	0	0	4	k__Bacteria; p__Proteobacteria; c__Alphaproteobacteria; o__Rhodospirillales; f__Acetobacteraceae; g__Roseomonas
110	0	30	0	0	0	0	4	1	4	0	0	0	6	8	9	k__Bacteria; p__Proteobacteria; c__Betaproteobacteria; o__Burkholderiales; f__Burkholderiaceae; g__Ralstonia
111	0	0	1806	2269	1	0	0	0	0	0	0	0	0	0	0	k__Bacteria; p__Firmicutes; c__Clostridia; o__Clostridiales; f__Catabacteriaceae; g__CatabacteriaceaeFA
112	0	0	0	0	30	2	2	0	2346	54	0	0	0	0	0	k__Bacteria; p__Proteobacteria; c__Alphaproteobacteria; o__Sphingomonadales; f__SphingomonadalesOR; g__SphingomonadalesOR
113	0	0	0	0	1	0	0	0	1	0	0	0	0	0	0	k__Bacteria; p__Firmicutes; c__Clostridia; o__Desulfitobacterales; f__Desulfitobacteraceae; g__DesulfitobacteraceaeFA
114	0	0	0	0	0	0	0	0	0	0	870	49	479	2583	0	k__Bacteria; p__Proteobacteria; c__Deltaproteobacteria; o__Desulfobacterales; f__Desulfobulbaceae; g__DesulfobulbaceaeFA
116	0	0	0	0	0	0	0	0	1	0	0	1	0	0	0	k__Bacteria; p__Proteobacteria; c__Gammaproteobacteria; o__Legionellales; f__LegionellalesOR; g__LegionellalesOR
117	12	31	214	363	132	0	9	50	96	350	0	0	0	0	356	k__Bacteria; p__Actinobacteria; c__Actinobacteria (class); o__Actinomycetales; f__Cellulomonadaceae; g__Actinotalea
118	0	0	0	0	0	0	243	0	0	0	0	0	0	0	0	k__Bacteria; p__Actinobacteria; c__Actinobacteria (class); o__Actinomycetales; f__Mycobacteriaceae; g__Mycobacterium
119	0	0	0	0	0	0	1	0	0	0	0	0	0	0	0	k__Bacteria
120	0	0	0	0	0	0	0	0	0	1	0	0	0	0	0	k__Bacteria; p__Bacteroidetes; c__Sphingobacteria; o__Sphingobacteriales; f__Balneolaceae; g__Balneola
121	0	0	2	0	3375	1	0	0	0	1	7	0	0	0	4	k__Bacteria; p__Proteobacteria; c__Alphaproteobacteria; o__Sphingomonadales; f__Sphingomonadaceae; g__Sphingomonas
122	0	34	0	0	0	0	0	0	0	0	0	0	0	0	0	k__Bacteria; p__Actinobacteria; c__Actinobacteria (class); o__Rubrobacterales; f__Rubrobacteraceae; g__RubrobacteraceaeFA
124	0	0	0	0	1	0	0	0	0	0	0	0	0	0	1	k__Bacteria; p__Gemmatimonadetes; c__Gemmatimonadetes (class); o__Gemmatimonadetes (class)CL; f__Gemmatimonadetes (class)CL; g__Gemmatimonadetes (class)CL
126	0	0	0	0	3124	1	0	0	0	0	0	0	0	0	4	k__Bacteria; p__Chloroflexi; c__Thermomicrobia; o__HN1-15; f__HN1-15OR; g__HN1-15OR
128	0	0	0	0	0	0	3081	0	0	0	0	0	0	0	0	k__Bacteria; p__Chloroflexi; c__Anaerolineae; o__Caldilineales; f__Caldilineaceae; g__Caldilinea
129	0	0	0	0	0	337	2742	0	0	0	0	0	0	0	0	k__Bacteria; p__Bacteroidetes; c__Sphingobacteria; o__Sphingobacteriales; f__SphingobacterialesOR; g__SphingobacterialesOR
132	0	291	162	313	0	0	1	0	335	23	104	173	94	716	83	k__Bacteria; p__Firmicutes; c__Clostridia; o__Clostridiales; f__ClostridialesOR; g__ClostridialesOR
133	30	0	0	0	9	689	114	6	345	1672	0	3	54	5	23	k__Bacteria; p__Actinobacteria; c__Actinobacteria (class); o__Actinomycetales; f__Dietziaceae; g__Dietzia
134	0	0	0	1	0	0	2908	0	0	0	0	0	0	0	0	k__Bacteria; p__Proteobacteria; c__Alphaproteobacteria; o__Rhodospirillales; f__Rhodospirillaceae; g__RhodospirillaceaeFA
135	1	0	0	0	1	0	12	0	10	25	0	0	1	0	2788	k__Bacteria; p__Actinobacteria; c__Actinobacteria (class); o__Acidimicrobiales; f__AKIW874; g__AKIW874FA
136	0	2913	0	0	0	0	1	0	1	0	0	0	0	0	0	k__Bacteria; p__Firmicutes; c__Clostridia; o__Clostridiales; f__ClostridialesOR; g__ClostridialesOR
137	2864	0	0	0	0	0	0	0	0	0	0	0	0	1	0	k__Bacteria; p__Firmicutes; c__Clostridia; o__Natranaerobiales
138	0	0	0	0	0	0	0	0	0	0	0	0	0	1	0	k__Bacteria; p__Proteobacteria; c__Betaproteobacteria; o__Rhodocyclales
139	373	0	0	0	0	0	0	0	0	0	0	0	0	0	0	k__Bacteria; p__Actinobacteria; c__Actinobacteria (class); o__Actinomycetales; f__Streptomycetaceae; g__Streptomyces
141	0	2689	0	0	0	0	0	0	0	0	0	0	0	0	0	k__Bacteria; p__Proteobacteria; c__Deltaproteobacteria; o__Desulfobacterales; f__Desulfobulbaceae; g__DesulfobulbaceaeFA
142	0	0	0	0	0	1	0	0	0	0	0	0	0	0	0	k__Bacteria; p__Proteobacteria; c__Alphaproteobacteria; o__Rhizobiales; f__Phyllobacteriaceae; g__PhyllobacteriaceaeFA
145	9	2	6	4	1	2	0	0	17	0	2	4	1	1	0	k__Bacteria; p__Firmicutes; c__Clostridia; o__Clostridiales; f__Peptococcaceae; g__Desulfosporosinus
146	0	0	0	0	3	11	220	63	0	1	0	0	0	0	2	k__Bacteria; p__Proteobacteria; c__Alphaproteobacteria; o__Rhizobiales; f__Phyllobacteriaceae; g__PhyllobacteriaceaeFA
147	0	0	1	0	4	300	56	15	0	0	49	2045	5	41	2	k__Bacteria; p__Proteobacteria; c__Alphaproteobacteria; o__Rhizobiales; f__Rhizobiaceae; g__Mycoplana
148	1	0	0	0	0	166	71	15	0	0	0	0	0	0	0	k__Bacteria; p__Proteobacteria; c__Alphaproteobacteria; o__Sphingomonadales; f__SphingomonadalesOR; g__SphingomonadalesOR
149	0	0	1	0	0	0	2422	0	0	0	0	0	0	0	0	k__Bacteria; p__Bacteroidetes; c__Sphingobacteria; o__Sphingobacteriales; f__Flexibacteraceae; g__Cytophaga
150	0	0	0	0	0	384	1983	0	0	0	0	0	0	0	0	k__Bacteria; p__Proteobacteria; c__Alphaproteobacteria; o__Rhodospirillales; f__Rhodospirillaceae; g__Phaeospirillum
152	0	0	0	0	1781	0	0	0	0	0	0	0	1	2	513	k__Bacteria; p__Chloroflexi; c__Thermomicrobia; o__HN1-15; f__HN1-15OR; g__HN1-15OR
153	0	0	0	0	1	0	2335	7	0	0	0	0	0	0	0	k__Bacteria; p__Planctomycetes; c__Planctomycea; o__Planctomycetales; f__Planctomycetaceae; g__Planctomyces
154	0	1	0	0	0	8	2276	1	0	0	0	0	0	0	30	k__Bacteria; p__Actinobacteria; c__Actinobacteria (class); o__Actinomycetales; f__Geodermatophilaceae; g__GeodermatophilaceaeFA
155	0	0	0	0	0	0	3	0	0	1	0	0	0	1	0	k__Bacteria; p__Planctomycetes; c__Phycisphaerae; o__Phycisphaerales; f__Phycisphaeraceae; g__PhycisphaeraceaeFA
156	1	0	0	0	0	4	0	5	17	1	278	0	1	0	198	k__Bacteria; p__Proteobacteria; c__Gammaproteobacteria; o__Pseudomonadales; f__Pseudomonadaceae; g__Pseudomonas
157	0	0	0	0	0	0	2	0	1535	86	0	0	0	0	0	k__Bacteria; p__Proteobacteria; c__Gammaproteobacteria; o__Alteromonadales; f__Alteromonadaceae; g__ZD0117
158	0	0	0	0	0	0	3	0	29	3	0	0	0	0	16	k__Bacteria; p__Proteobacteria; c__Gammaproteobacteria; o__Methylococcales; f__Methylococcaceae; g__MethylococcaceaeFA
159	1	0	72	92	2	10	201	171	411	34	0	0	0	0	1147	k__Bacteria; p__Actinobacteria; c__Actinobacteria (class); o__Actinomycetales; f__Bogoriellaceae; g__Georgenia
160	0	0	0	0	1986	0	0	0	0	1	0	0	0	0	66	k__Bacteria; p__Proteobacteria; c__Alphaproteobacteria; o__Rhodobacterales; f__Rhodobacteraceae; g__Paracoccus
161	0	0	0	0	0	0	30	0	44	7	0	0	0	0	0	k__Bacteria; p__Proteobacteria; c__Alphaproteobacteria; o__Rhodospirillales; f__Rhodospirillaceae; g__RhodospirillaceaeFA
162	0	0	0	0	0	230	60	1562	0	0	0	0	1	0	0	k__Bacteria; p__Proteobacteria; c__Gammaproteobacteria; o__Xanthomonadales; f__Xanthomonadaceae; g__Pseudoxanthomonas
163	0	0	0	0	1	0	0	0	0	0	0	0	0	0	0	k__Bacteria; p__Chlorobi; c__Ignavibacteria; o__ZB1; f__ZB1OR; g__ZB1OR
164	0	0	0	0	0	0	98	0	11	0	0	0	0	0	1772	k__Bacteria; p__Actinobacteria; c__Actinobacteria (class); o__Euzebiales; f__Euzebiaceae; g__EuzebiaceaeFA
165	0	13	0	0	0	0	42	44	3	0	0	0	0	0	0	k__Bacteria; p__Proteobacteria; c__Alphaproteobacteria; o__Caulobacterales; f__Caulobacteraceae; g__Phenylobacterium
166	0	0	0	0	0	0	2023	0	0	0	0	0	0	0	0	k__Bacteria; p__Bacteroidetes; c__Sphingobacteria; o__Sphingobacteriales; f__Flexibacteraceae; g__Dyadobacter
167	0	0	0	0	0	0	0	0	0	0	0	1747	7	32	0	k__Bacteria; p__Proteobacteria; c__Gammaproteobacteria; o__Xanthomonadales; f__Xanthomonadaceae; g__Arenimonas
169	0	4	278	182	3	28	19	1	0	0	0	0	3	0	125	k__Bacteria; p__Proteobacteria; c__Alphaproteobacteria; o__Caulobacterales; f__Caulobacteraceae; g__Caulobacter
171	0	0	0	1	0	0	0	0	0	0	0	0	0	0	0	k__Bacteria; p__Proteobacteria; c__Gammaproteobacteria; o__Oceanospirillales; f__HTCC2188; g__HTCC2188FA
174	0	0	0	0	1	0	0	0	0	0	0	0	0	0	0	k__Bacteria; p__Bacteroidetes; c__Sphingobacteria; o__Sphingobacteriales; f__SphingobacterialesOR; g__SphingobacterialesOR
175	0	1827	0	0	0	0	0	0	0	0	1	0	0	0	0	k__Bacteria; p__Firmicutes; c__Clostridia; o__Clostridiales; f__ClostridialesOR; g__ClostridialesOR
178	0	0	0	1	0	2	2	0	319	144	7	17	10	13	0	k__Bacteria; p__Proteobacteria; c__Alphaproteobacteria; o__Sphingomonadales; f__Erythrobacteraceae; g__Erythromicrobium
179	0	0	1	0	6	1171	46	0	0	0	0	0	0	0	0	k__Bacteria; p__Proteobacteria; c__Betaproteobacteria; o__Burkholderiales; f__Comamonadaceae; g__Variovorax
181	0	1524	0	0	0	0	0	0	0	0	0	0	0	0	0	k__Bacteria; p__Bacteroidetes; c__Bacteroidia; o__Bacteroidales; f__BacteroidalesOR; g__BacteroidalesOR
182	0	0	0	0	0	0	844	0	0	0	0	0	0	0	27	k__Bacteria; p__Chloroflexi; c__TK17; o__TK17CL; f__TK17CL; g__TK17CL
184	0	0	0	0	0	48	1265	165	0	0	0	0	0	0	0	k__Bacteria; p__Proteobacteria; c__Gammaproteobacteria; o__Legionellales; f__Legionellaceae; g__Legionella
185	0	0	0	0	0	0	1455	0	0	0	0	0	0	0	0	k__Bacteria; p__Chlamydiae; c__Chlamydiae (class); o__Chlamydiales; f__ChlamydialesOR; g__ChlamydialesOR
186	0	0	0	0	0	0	0	0	0	0	0	0	0	0	1	k__Bacteria; p__Cyanobacteria; c__S15B-MN24; o__S15B-MN24CL; f__S15B-MN24CL; g__S15B-MN24CL
187	0	0	0	1	0	0	1	0	0	0	0	0	0	0	0	k__Bacteria; p__Planctomycetes; c__Planctomycea; o__Planctomycetales; f__Planctomycetaceae; g__Planctomyces
189	0	0	0	0	0	0	0	0	551	475	0	4	0	1	1	k__Bacteria; p__Proteobacteria; c__Alphaproteobacteria; o__Rhizobiales; f__Aurantimonadaceae; g__Aurantimonas
191	0	0	0	0	0	0	0	0	323	55	0	0	0	0	0	k__Bacteria; p__Proteobacteria; c__Gammaproteobacteria; o__Xanthomonadales; f__XanthomonadalesOR; g__XanthomonadalesOR
192	0	0	0	0	0	84	0	0	0	0	573	671	22	0	0	k__Bacteria; p__Proteobacteria; c__Alphaproteobacteria; o__Sphingomonadales; f__Sphingomonadaceae; g__Sphingobium
193	0	0	0	0	0	0	0	0	0	0	0	0	2	0	0	k__Bacteria; p__Bacteroidetes; c__Sphingobacteria; o__Sphingobacteriales; f__SphingobacterialesOR; g__SphingobacterialesOR
195	0	0	0	0	4	0	0	14	1	0	0	1	0	0	239	k__Bacteria; p__Proteobacteria; c__Gammaproteobacteria; o__Xanthomonadales; f__Xanthomonadaceae; g__Stenotrophomonas
196	6	0	0	0	0	0	153	0	1	0	0	0	0	0	0	k__Bacteria; p__Actinobacteria; c__Actinobacteria (class); o__Actinomycetales; f__Pseudonocardiaceae; g__Pseudonocardia
197	0	0	0	0	0	0	0	0	0	0	1	0	1	0	0	k__Bacteria; p__Planctomycetes; c__Planctomycea; o__Pirellulales; f__PirellulalesOR; g__PirellulalesOR
200	0	0	0	0	0	0	0	0	4	45	0	0	0	0	1117	k__Bacteria; p__Actinobacteria; c__Actinobacteria (class); o__Actinomycetales; f__Kineosporiaceae; g__KineosporiaceaeFA
201	0	0	0	0	7	0	0	0	0	0	0	0	0	0	0	k__Bacteria; p__Proteobacteria; c__Gammaproteobacteria; o__Pseudomonadales; f__Pseudomonadaceae; g__Pseudomonas
202	0	0	0	0	0	691	259	88	0	0	0	1	0	0	0	k__Bacteria; p__Proteobacteria; c__Alphaproteobacteria; o__Rhodospirillales; f__Acetobacteraceae; g__Roseococcus
203	0	0	0	0	0	0	0	0	108	0	0	0	0	0	995	k__Bacteria; p__Proteobacteria; c__Alphaproteobacteria; o__Rhizobiales; f__Hyphomicrobiaceae; g__Devosia
206	0	0	0	0	1066	0	0	0	0	0	0	0	1	0	0	k__Bacteria; p__Proteobacteria; c__Betaproteobacteria; o__Rhodocyclales; f__RhodocyclalesOR; g__RhodocyclalesOR
209	0	0	0	1	0	843	121	61	1	0	0	0	0	0	0	k__Bacteria; p__Proteobacteria; c__Gammaproteobacteria; o__Alteromonadales; f__Alteromonadaceae; g__HB2-32-21
210	0	0	0	0	0	308	747	14	0	0	0	0	0	0	0	k__Bacteria; p__Proteobacteria; c__Alphaproteobacteria; o__Rhizobiales; f__RhizobialesOR; g__RhizobialesOR
212	0	0	0	0	0	19	994	0	0	0	0	0	0	0	0	k__Bacteria; p__Verrucomicrobia; c__Verrucomicrobiae; o__Verrucomicrobiales; f__VerrucomicrobialesOR; g__VerrucomicrobialesOR
213	0	0	0	0	0	0	0	0	0	0	0	0	0	0	3	k__Bacteria; p__Firmicutes; c__Bacilli; o__Bacillales; f__Bacillaceae
215	0	0	0	1	0	0	0	0	0	0	0	0	0	0	0	k__Bacteria; p__ZB2; c__ZB2PH; o__ZB2PH; f__ZB2PH; g__ZB2PH
217	0	0	0	0	0	0	39	0	489	99	0	0	1	0	1	k__Bacteria; p__Bacteroidetes; c__Sphingobacteria; o__Sphingobacteriales; f__Cyclobacteriaceae; g__Algoriphagus
218	2	0	0	0	0	0	1	0	0	0	0	0	1	0	0	k__Bacteria; p__Proteobacteria; c__Betaproteobacteria; o__Burkholderiales; f__Oxalobacteraceae; g__Oxalobacter
222	0	0	0	0	0	1	0	0	0	0	0	0	0	0	0	k__Bacteria; p__Proteobacteria; c__Alphaproteobacteria; o__Rhodospirillales; f__Rhodospirillaceae; g__Magnetospirillum
226	84	0	0	0	0	0	0	0	14	5	0	0	0	0	200	k__Bacteria; p__Actinobacteria; c__Actinobacteria (class); o__Actinomycetales; f__Intrasporangiaceae; g__Janibacter
227	0	16	0	0	0	0	0	1	0	0	0	0	0	0	0	k__Bacteria; p__Proteobacteria; c__Alphaproteobacteria; o__Caulobacterales; f__Caulobacteraceae; g__Caulobacter
228	0	0	0	0	0	12	7	0	0	0	0	0	0	0	29	k__Bacteria; p__Proteobacteria; c__Betaproteobacteria; o__Burkholderiales
229	0	0	0	0	0	0	0	0	0	0	0	0	0	0	1	k__Bacteria; p__Proteobacteria; c__Alphaproteobacteria; o__Rhizobiales; f__Methylocystaceae; g__Methylocystis
231	0	0	1	0	18	15	1	0	0	0	2	0	0	0	0	k__Bacteria; p__Proteobacteria; c__Betaproteobacteria; o__Burkholderiales; f__BurkholderialesOR; g__BurkholderialesOR
233	2	0	0	0	62	30	91	3	1	0	3	225	1	1	65	k__Bacteria; p__Actinobacteria; c__Actinobacteria (class); o__Actinomycetales; f__Microbacteriaceae; g__Yonghaparkia
234	1	0	321	321	0	0	0	0	0	0	0	0	0	0	0	k__Bacteria; p__Firmicutes; c__Clostridia; o__Clostridiales; f__Catabacteriaceae; g__CatabacteriaceaeFA
235	0	0	0	1	34	20	10	6	68	1	0	2	4	0	8	k__Bacteria; p__Proteobacteria; c__Alphaproteobacteria; o__Sphingomonadales; f__Sphingomonadaceae; g__Novosphingobium
236	0	2	0	0	60	179	28	85	0	0	1	193	1	4	25	k__Bacteria; p__Proteobacteria; c__Alphaproteobacteria; o__Caulobacterales; f__Caulobacteraceae; g__Brevundimonas
237	1	0	0	0	0	390	31	4	1	1	0	0	0	1	0	k__Bacteria; p__Proteobacteria; c__Betaproteobacteria; o__Burkholderiales; f__Burkholderiaceae; g__Limnobacter
238	0	1	0	0	0	0	690	9	0	0	0	0	0	0	0	k__Bacteria; p__Proteobacteria; c__Alphaproteobacteria; o__Rhizobiales; f__Xanthobacteraceae; g__XanthobacteraceaeFA
239	0	696	0	0	0	0	0	0	0	0	0	0	0	0	0	k__Bacteria; p__Tenericutes; c__Erysipelotrichi; o__Erysipelotrichales; f__Erysipelotrichaceae; g__PSB-M-3
240	0	0	0	0	0	0	659	0	0	0	0	0	0	0	0	k__Bacteria; p__Bacteroidetes; c__Sphingobacteria; o__Sphingobacteriales; f__Saprospiraceae
241	0	0	0	0	0	0	692	0	0	0	0	0	0	0	0	k__Bacteria; p__Planctomycetes; c__Planctomycea; o__Gemmatales; f__Gemmataceae; g__GemmataceaeFA
243	0	656	0	0	0	0	0	0	0	0	0	0	0	0	0	k__Bacteria; p__Firmicutes; c__Clostridia; o__Clostridiales; f__Catabacteriaceae; g__CatabacteriaceaeFA
244	0	0	0	0	7	160	30	113	0	0	0	17	0	1	45	k__Bacteria; p__Proteobacteria; c__Alphaproteobacteria; o__Caulobacterales; f__Caulobacteraceae; g__Brevundimonas
246	0	0	0	0	0	91	10	1	0	0	82	233	33	29	0	k__Bacteria; p__Proteobacteria; c__Alphaproteobacteria; o__Sphingomonadales; f__Sphingomonadaceae; g__Sphingobium
247	0	1	0	0	0	0	0	0	0	0	6	3	0	0	0	k__Bacteria; p__Firmicutes; c__Clostridia; o__Clostridiales; f__Clostridiaceae; g__Tindallia
249	0	0	0	0	0	2	574	0	0	0	0	0	0	0	0	k__Bacteria; p__Proteobacteria; c__Betaproteobacteria; o__Burkholderiales; f__Comamonadaceae
251	603	0	0	0	0	0	0	0	0	0	0	0	0	0	0	k__Bacteria; p__Firmicutes; c__Clostridia; o__Clostridiales; f__Clostridiaceae
252	0	0	0	0	0	0	0	0	0	0	29	132	84	317	0	k__Bacteria; p__Firmicutes; c__Clostridia; o__Clostridiales; f__ClostridialesOR; g__ClostridialesOR
253	0	0	0	0	57	3	468	56	0	0	0	0	0	0	0	k__Bacteria; p__Proteobacteria; c__Alphaproteobacteria; o__Rhizobiales; f__Hyphomicrobiaceae; g__Rhodoplanes
254	0	0	0	0	157	65	151	182	0	0	0	19	0	0	0	k__Bacteria; p__Proteobacteria; c__Alphaproteobacteria; o__Rhizobiales; f__Bradyrhizobiaceae; g__Bosea
256	0	0	0	0	0	2	315	0	0	0	0	0	0	0	0	k__Bacteria; p__Proteobacteria; c__Alphaproteobacteria; o__Rhizobiales; f__RhizobialesOR; g__RhizobialesOR
258	0	0	0	0	0	0	0	0	1	0	0	0	0	0	0	k__Bacteria; p__Proteobacteria; c__Betaproteobacteria; o__Burkholderiales; f__Alcaligenaceae; g__Pelistega
261	0	4	0	0	538	0	1	0	0	0	0	0	1	1	0	k__Bacteria; p__Bacteroidetes; c__Sphingobacteria; o__Sphingobacteriales; f__SphingobacterialesOR; g__SphingobacterialesOR
262	0	0	0	0	2	3	17	0	2	0	0	0	0	0	1	k__Bacteria; p__Actinobacteria; c__Actinobacteria (class); o__Actinomycetales; f__Microbacteriaceae; g__Cryobacterium
263	0	536	0	0	0	0	0	0	0	0	0	0	0	0	0	k__Bacteria; p__Proteobacteria; c__Deltaproteobacteria; o__Desulfuromonadales; f__Pelobacteraceae; g__Pelobacter
266	0	0	0	0	0	0	0	0	483	26	0	0	0	0	0	k__Bacteria; p__TM6; c__SJA-4; o__SJA-4CL; f__SJA-4CL; g__SJA-4CL
267	0	0	0	0	0	2	0	0	0	0	0	0	0	0	0	k__Bacteria; p__Proteobacteria; c__Alphaproteobacteria; o__Caulobacterales; f__Caulobacteraceae; g__CaulobacteraceaeFA
268	0	488	0	0	0	0	0	0	0	0	0	0	0	0	0	k__Bacteria; p__49S1_2B; c__49S1_2BPH; o__49S1_2BPH; f__49S1_2BPH; g__49S1_2BPH
269	0	0	0	0	0	35	4	0	0	0	0	0	0	0	3	k__Bacteria; p__Proteobacteria; c__Betaproteobacteria; o__Burkholderiales; f__Comamonadaceae; g__ComamonadaceaeFA
271	0	482	0	0	0	0	0	0	0	0	0	0	0	0	0	k__Bacteria; p__Firmicutes; c__Clostridia; o__Clostridiales; f__ClostridialesOR; g__ClostridialesOR
273	0	0	0	0	6	18	315	126	0	0	0	0	0	0	0	k__Bacteria; p__Proteobacteria; c__Alphaproteobacteria; o__Rhodospirillales; f__Rhodospirillaceae; g__RhodospirillaceaeFA
275	0	0	0	0	0	0	0	0	0	0	0	2	0	0	0	k__Bacteria; p__Firmicutes; c__Clostridia; o__Clostridiales; f__Clostridiaceae; g__Caminicella
276	415	0	0	0	0	0	0	1	28	0	0	0	0	0	0	k__Bacteria; p__Firmicutes; c__Clostridia; o__Clostridiales; f__Peptococcaceae; g__Desulfosporosinus
277	0	1	0	0	0	0	0	0	0	0	0	0	0	0	0	k__Bacteria; p__Proteobacteria; c__Deltaproteobacteria; o__Bdellovibrionales; f__Bacteriovoracaceae; g__BacteriovoracaceaeFA
278	0	0	0	0	1	1	0	0	3	0	0	0	5	1	0	k__Bacteria; p__Proteobacteria; c__Alphaproteobacteria; o__Sphingomonadales; f__Sphingomonadaceae
279	0	1	0	0	0	11	15	117	0	0	0	0	0	0	0	k__Bacteria; p__Proteobacteria; c__Alphaproteobacteria; o__Rhizobiales; f__Bradyrhizobiaceae; g__Rhodopseudomonas
280	0	0	0	0	5	0	1	0	0	0	0	0	0	0	86	k__Bacteria; p__Actinobacteria; c__Actinobacteria (class); o__Actinobacteria (class)CL; f__Actinobacteria (class)CL; g__Actinobacteria (class)CL
281	0	0	0	0	1	3	19	5	0	0	0	33	4	3	17	k__Bacteria; p__Proteobacteria; c__Alphaproteobacteria; o__Rhizobiales; f__Phyllobacteriaceae; g__Aminobacter
282	0	0	3	1	238	25	10	15	0	0	0	0	0	0	6	k__Bacteria; p__Proteobacteria; c__Alphaproteobacteria; o__Sphingomonadales; f__Sphingomonadaceae; g__Novosphingobium
283	0	0	0	0	0	0	0	0	0	0	0	1	0	0	0	k__Bacteria; p__Firmicutes
284	0	0	0	0	0	0	0	0	0	0	1	1	0	9	0	k__Bacteria; p__Actinobacteria; c__Actinobacteria (class); o__Actinomycetales; f__ActinomycetalesOR; g__ActinomycetalesOR
285	0	0	0	0	52	0	28	1	0	0	0	0	0	0	0	k__Bacteria; p__Proteobacteria; c__Alphaproteobacteria; o__Rhizobiales; f__Hyphomicrobiaceae; g__HyphomicrobiaceaeFA
286	0	0	0	0	0	0	53	0	0	0	0	0	0	0	225	k__Bacteria; p__Chloroflexi; c__TK17; o__TK17CL; f__TK17CL; g__TK17CL
289	0	0	0	0	0	2	0	0	0	0	1	0	0	0	0	k__Bacteria; p__Proteobacteria; c__Alphaproteobacteria; o__Rhizobiales; f__Hyphomicrobiaceae; g__Devosia
290	0	391	0	0	0	0	0	0	0	0	0	0	0	0	0	k__Bacteria; p__Proteobacteria; c__Deltaproteobacteria; o__Myxococcales; f__MyxococcalesOR; g__MyxococcalesOR
292	0	1	1	0	45	17	25	12	0	0	154	5	0	0	0	k__Bacteria; p__Proteobacteria; c__Alphaproteobacteria; o__Sphingomonadales; f__Sphingomonadaceae; g__Sphingobium
293	0	0	0	0	3	0	0	0	351	1	0	0	0	0	6	k__Bacteria; p__Actinobacteria; c__Actinobacteria (class); o__Actinomycetales; f__Nocardioidaceae; g__NocardioidaceaeFA
294	0	0	0	0	0	0	103	0	0	0	0	0	0	0	0	k__Bacteria; p__Acidobacteria; c__Solibacteres; o__Solibacterales; f__Solibacteraceae; g__Candidatus Solibacter
296	0	0	0	0	0	0	0	0	0	0	1	10	1	3	0	k__Bacteria; p__Firmicutes; c__Bacilli; o__Bacillales
297	0	0	0	2	7	0	0	0	12	40	0	0	0	0	1	k__Bacteria; p__Actinobacteria; c__Actinobacteria (class); o__Actinomycetales; f__Cellulomonadaceae; g__Cellulomonas
299	14	0	0	0	0	0	0	0	0	1	2	239	26	8	15	k__Bacteria; p__Actinobacteria; c__Actinobacteria (class); o__Actinomycetales; f__Micrococcaceae; g__Renibacterium
300	0	331	0	0	0	0	0	0	0	0	0	0	0	0	0	k__Bacteria; p__WS3; c__PRR-12; o__GN03; f__GN03OR; g__GN03OR
301	0	0	0	0	0	0	7	0	0	0	0	0	0	0	0	k__Bacteria; p__Planctomycetes; c__Planctomycea; o__Planctomycetales; f__Planctomycetaceae; g__Planctomyces
302	0	35	0	0	0	0	0	0	0	0	0	0	0	0	0	k__Bacteria; p__Firmicutes; c__Clostridia
303	0	315	0	0	0	0	0	0	0	0	0	0	0	0	0	k__Bacteria; p__Bacteroidetes; c__Bacteroidia; o__Bacteroidales; f__BacteroidalesOR; g__BacteroidalesOR
304	0	3	0	0	0	0	0	0	0	0	1	0	0	0	0	k__Bacteria; p__Proteobacteria; c__Betaproteobacteria; o__Burkholderiales; f__Burkholderiaceae; g__Burkholderia
305	0	0	0	0	30	0	196	71	0	0	0	0	0	0	0	k__Bacteria; p__Proteobacteria; c__Alphaproteobacteria; o__Rhodospirillales; f__Rhodospirillaceae; g__RhodospirillaceaeFA
306	0	280	0	0	0	0	0	0	0	0	0	0	0	0	0	k__Bacteria; p__Firmicutes; c__Clostridia; o__Clostridiales; f__Eubacteriaceae; g__Acetobacterium
307	307	0	0	0	0	0	0	0	0	0	0	0	0	0	0	k__Bacteria; p__Firmicutes; c__Clostridia; o__Clostridiales; f__Ruminococcaceae; g__Acetivibrio
309	0	0	0	0	12	2	27	62	0	0	2	1	0	0	39	k__Bacteria; p__Actinobacteria; c__Actinobacteria (class); o__Actinomycetales; f__Nocardioidaceae; g__NocardioidaceaeFA
311	68	0	2	5	1	2	39	39	58	1	0	2	1	2	4	k__Bacteria; p__Firmicutes; c__Clostridia; o__Clostridiales; f__Peptococcaceae; g__Desulfosporosinus
313	48	0	0	0	0	0	0	0	1	0	0	0	0	0	0	k__Bacteria; p__Actinobacteria; c__Actinobacteria (class); o__Actinomycetales; f__Pseudonocardiaceae; g__Amycolatopsis
314	0	0	0	0	0	15	259	0	0	0	0	0	0	0	0	k__Bacteria; p__Proteobacteria; c__Betaproteobacteria; o__Rhodocyclales; f__RhodocyclalesOR; g__RhodocyclalesOR
315	2	0	0	0	34	0	0	0	11	4	1	8	10	2	181	k__Bacteria; p__Proteobacteria; c__Alphaproteobacteria; o__Rhizobiales; f__Phyllobacteriaceae; g__PhyllobacteriaceaeFA
316	0	0	0	1	0	0	0	0	86	193	0	0	0	0	0	k__Bacteria; p__Proteobacteria; c__Alphaproteobacteria; o__Rhodobacterales; f__Rhodobacteraceae; g__Rhodobacter
319	0	0	0	0	0	0	0	1	0	0	0	1	0	0	0	k__Bacteria; p__Proteobacteria; c__Alphaproteobacteria; o__Rhodobacterales; f__Rhodobacteraceae; g__Jannaschia
322	0	0	0	0	0	0	249	0	0	0	0	0	0	0	0	k__Bacteria; p__Proteobacteria; c__Alphaproteobacteria; o__Rhizobiales; f__Hyphomicrobiaceae; g__HyphomicrobiaceaeFA
324	2	0	0	0	0	0	0	0	0	0	0	0	0	0	0	k__Bacteria; p__Actinobacteria; c__Actinobacteria (class); o__Actinomycetales; f__Promicromonosporaceae; g__Promicromonospora
326	0	0	0	0	0	0	0	0	0	0	0	0	0	0	245	k__Bacteria; p__Chloroflexi; c__Thermomicrobia; o__HN1-15; f__HN1-15OR; g__HN1-15OR
328	242	0	0	0	0	0	0	0	0	0	0	0	0	0	0	k__Bacteria; p__Proteobacteria; c__Betaproteobacteria; o__Burkholderiales; f__Comamonadaceae; g__Malikia
329	0	236	0	0	0	0	0	0	0	0	0	0	0	0	0	k__Bacteria; p__Proteobacteria; c__Betaproteobacteria; o__Rhodocyclales; f__Rhodocyclaceae; g__Methyloversatilis
330	0	236	0	0	0	0	0	0	0	0	0	0	0	0	0	k__Bacteria; p__Proteobacteria; c__Deltaproteobacteria; o__Syntrophobacterales; f__Syntrophaceae; g__SyntrophaceaeFA
331	0	0	0	0	0	0	229	0	0	0	0	0	0	0	0	k__Bacteria; p__Bacteroidetes; c__Sphingobacteria; o__Sphingobacteriales; f__Flammeovirgaceae; g__Fulvivirga
332	0	0	0	0	0	0	1	0	0	0	0	0	0	0	0	k__Bacteria; p__Firmicutes; c__Clostridia
335	0	0	0	0	0	203	15	0	1	0	0	0	0	0	0	k__Bacteria; p__Proteobacteria; c__Betaproteobacteria; o__Burkholderiales; f__Comamonadaceae; g__Variovorax
337	0	5	0	0	0	0	0	10	0	0	0	0	0	0	36	k__Bacteria; p__Proteobacteria; c__Alphaproteobacteria; o__Rhizobiales; f__Brucellaceae; g__BrucellaceaeFA
338	0	0	0	0	0	0	0	0	0	0	0	0	0	0	15	k__Bacteria; p__Acidobacteria; c__iii1-8; o__DS-18; f__DS-18OR; g__DS-18OR
339	0	0	0	0	0	0	215	0	0	0	0	0	0	0	0	k__Bacteria; p__Bacteroidetes; c__Bacteroidia; o__Bacteroidales; f__Marinilabiaceae; g__MarinilabiaceaeFA
340	0	12	0	0	0	0	0	0	0	0	1	0	0	0	0	k__Bacteria; p__Proteobacteria; c__Betaproteobacteria; o__Burkholderiales; f__Oxalobacteraceae; g__Massilia
341	0	0	0	0	0	0	0	0	1	1	0	9	0	7	0	k__Bacteria; p__Proteobacteria; c__Alphaproteobacteria; o__Rhodobacterales; f__Rhodobacteraceae; g__RhodobacteraceaeFA
343	0	0	0	0	14	0	0	1	0	0	0	0	0	0	0	k__Bacteria; p__Proteobacteria; c__Alphaproteobacteria; o__Sphingomonadales; f__Sphingomonadaceae; g__Sphingomonas
344	0	199	0	0	0	0	0	0	0	0	0	0	0	0	0	k__Bacteria; p__Firmicutes; c__Clostridia
345	0	0	0	0	0	198	0	0	0	0	0	0	0	0	0	k__Bacteria; p__Proteobacteria; c__Alphaproteobacteria; o__Rhizobiales; f__Cohaesibacteraceae; g__CohaesibacteraceaeFA
346	5	43	0	0	0	0	0	0	0	0	1	0	0	0	2	k__Bacteria; p__Firmicutes; c__Bacilli; o__Bacillales; f__Planococcaceae; g__Solibacillus
347	0	0	0	0	0	0	0	0	0	0	0	0	0	0	9	k__Bacteria; p__Firmicutes; c__Bacilli; o__Bacillales; f__Paenibacillaceae; g__Paenibacillus
348	0	0	0	0	0	0	0	0	0	0	0	0	0	0	1	k__Bacteria; p__Proteobacteria; c__Gammaproteobacteria; o__Xanthomonadales; f__Xanthomonadaceae; g__Lysobacter
349	2	0	0	0	8	2	5	1	7	0	0	88	0	0	17	k__Bacteria; p__Actinobacteria; c__Actinobacteria (class); o__Actinomycetales; f__Microbacteriaceae; g__Yonghaparkia
353	0	0	0	0	0	0	179	0	0	0	0	0	0	0	0	k__Bacteria; p__Proteobacteria; c__Alphaproteobacteria; o__Rhizobiales; f__Hyphomicrobiaceae; g__Hyphomicrobium
354	13	26	1	0	1	0	0	0	4	0	0	1	0	0	42	k__Bacteria; p__Firmicutes; c__Clostridia; o__Clostridiales; f__Peptococcaceae; g__Desulfosporosinus
356	0	0	0	0	16	0	28	6	0	0	0	0	1	0	5	k__Bacteria; p__Actinobacteria; c__Actinobacteria (class); o__Actinomycetales; f__Nocardioidaceae; g__Nocardioides
357	0	0	0	0	0	0	169	0	2	0	0	0	0	0	0	k__Bacteria; p__Proteobacteria; c__Alphaproteobacteria; o__Rhodobacterales; f__Rhodobacteraceae; g__Sulfitobacter
359	6	0	0	0	1	0	0	0	1	0	0	0	0	0	28	k__Bacteria; p__Actinobacteria; c__Actinobacteria (class); o__Actinomycetales; f__Nocardioidaceae; g__Nocardioides
361	168	0	0	0	0	0	0	0	0	0	0	0	0	0	0	k__Bacteria; p__Firmicutes; c__Clostridia; o__Natranaerobiales; f__Anaerobrancaceae; g__KF-Gitt2-16
365	0	0	0	0	0	0	0	0	0	0	2	79	8	13	0	k__Bacteria; p__Proteobacteria; c__Gammaproteobacteria; o__Alteromonadales; f__Alteromonadaceae; g__Marinobacter
366	0	0	0	0	0	0	38	0	0	0	0	0	0	0	0	k__Bacteria; p__Proteobacteria; c__Alphaproteobacteria; o__Rhodospirillales; f__Rhodospirillaceae; g__RhodospirillaceaeFA
367	151	0	3	2	0	0	0	0	0	0	0	0	0	0	0	k__Bacteria; p__Firmicutes; c__Bacilli; o__Exiguobacterales; f__Exiguobacteraceae; g__Exiguobacterium
374	0	0	0	0	14	6	0	0	0	0	0	0	0	0	0	k__Bacteria; p__Proteobacteria; c__Betaproteobacteria; o__Burkholderiales; f__Burkholderiaceae; g__Cupriavidus
375	0	0	0	0	0	0	0	0	0	0	0	0	0	0	145	k__Bacteria; p__Proteobacteria; c__Alphaproteobacteria; o__Rhizobiales; f__Beijerinckiaceae; g__Chelatococcus
377	0	143	0	0	0	0	0	0	0	0	0	0	0	0	0	k__Bacteria; p__Chloroflexi; c__Anaerolineae; o__Anaerolineales; f__Anaerolinaceae; g__SHD-14
378	0	0	0	0	0	0	99	42	0	0	0	0	0	0	0	k__Bacteria; p__Proteobacteria; c__Alphaproteobacteria; o__Rhizobiales; f__Hyphomicrobiaceae; g__Rhodoplanes
379	0	144	0	0	0	0	0	0	0	0	0	0	0	0	0	k__Bacteria; p__Proteobacteria; c__Deltaproteobacteria; o__Myxococcales; f__MyxococcalesOR; g__MyxococcalesOR
380	1	5	0	0	0	0	0	1	4	0	0	0	0	0	0	k__Bacteria; p__Firmicutes; c__Bacilli; o__Bacillales; f__Staphylococcaceae; g__Staphylococcus
381	64	0	0	0	0	0	0	0	0	0	0	0	0	0	20	k__Bacteria; p__Proteobacteria; c__Alphaproteobacteria; o__Rhizobiales; f__Hyphomicrobiaceae; g__Devosia
382	0	136	0	0	0	0	0	0	0	0	0	0	0	0	0	k__Bacteria; p__Proteobacteria; c__Deltaproteobacteria; o__DeltaproteobacteriaCL; f__DeltaproteobacteriaCL; g__DeltaproteobacteriaCL
383	0	136	0	0	0	0	0	0	0	0	0	0	0	0	0	k__Bacteria; p__Nitrospirae; c__Nitrospira (class); o__Nitrospirales; f__FW; g__4-29
384	0	134	0	0	0	0	0	0	0	0	0	0	0	0	1	k__Bacteria; p__Actinobacteria; c__Actinobacteria (class); o__Actinomycetales; f__ACK-M1; g__ACK-M1FA
385	0	0	0	0	0	0	0	0	0	0	8	88	2	37	0	k__Bacteria; p__Firmicutes; c__Clostridia; o__Clostridiales; f__Clostridiales Family XI. Incertae Sedis; g__Sedimentibacter
386	22	0	0	0	0	0	0	0	0	0	0	0	0	0	0	k__Bacteria; p__Actinobacteria; c__Actinobacteria (class); o__Actinomycetales; f__Pseudonocardiaceae; g__Saccharopolyspora
387	0	133	0	0	0	0	0	0	0	0	0	0	0	0	0	k__Bacteria; p__Nitrospirae; c__Nitrospira (class); o__Nitrospirales; f__Thermodesulfovibrionaceae; g__LCP-6
391	0	17	0	0	0	0	0	0	0	0	0	0	0	0	0	k__Bacteria; p__Firmicutes; c__Bacilli; o__Bacillales; f__Paenibacillaceae; g__Paenibacillus
392	0	127	0	0	0	0	0	0	0	0	0	0	0	0	0	k__Bacteria; p__OP3; c__koll11; o__GIF10; f__GIF10OR; g__GIF10OR
393	0	0	0	0	0	0	0	0	37	61	0	0	0	0	29	k__Bacteria; p__Actinobacteria; c__Actinobacteria (class); o__Actinomycetales; f__Bogoriellaceae; g__Georgenia
394	0	0	0	0	0	0	0	0	1	0	0	0	0	0	66	k__Bacteria; p__Proteobacteria; c__Betaproteobacteria; o__Burkholderiales; f__Alcaligenaceae; g__Achromobacter
395	0	2	0	0	0	11	2	2	0	0	22	78	2	0	0	k__Bacteria; p__Proteobacteria; c__Alphaproteobacteria; o__Sphingomonadales; f__Sphingomonadaceae; g__Sphingomonas
396	0	0	0	0	0	0	0	0	0	0	0	0	0	0	60	k__Bacteria; p__Chloroflexi; c__Thermomicrobia; o__HN1-15; f__HN1-15OR; g__HN1-15OR
397	0	10	0	0	0	0	4	0	0	0	0	0	0	0	0	k__Bacteria; p__Bacteroidetes; c__Sphingobacteria; o__Sphingobacteriales; f__Sphingobacteriaceae; g__SphingobacteriaceaeFA
398	0	0	0	0	0	0	85	20	0	0	0	0	0	0	0	k__Bacteria; p__Proteobacteria; c__Alphaproteobacteria; o__Rhizobiales; f__Xanthobacteraceae; g__Xanthobacter
399	0	0	46	73	0	0	0	0	0	0	0	0	0	0	0	k__Bacteria; p__Firmicutes; c__Clostridia; o__Clostridiales; f__Ruminococcaceae; g__Acetivibrio
401	0	118	0	0	0	0	0	0	0	0	0	0	0	0	0	k__Bacteria; p__Proteobacteria; c__Alphaproteobacteria; o__Rhizobiales; f__Hyphomicrobiaceae; g__Rhodoplanes
402	0	0	0	0	113	0	1	0	0	0	0	0	0	0	0	k__Bacteria; p__Proteobacteria; c__Alphaproteobacteria; o__Rhizobiales; f__Hyphomicrobiaceae; g__Rhodoplanes
404	0	0	0	0	0	0	0	0	87	29	0	0	0	0	0	k__Bacteria; p__Proteobacteria; c__Alphaproteobacteria; o__Sphingomonadales; f__Erythrobacteraceae; g__ErythrobacteraceaeFA
405	0	11	0	0	0	0	0	0	0	0	0	0	0	0	0	k__Bacteria; p__Bacteroidetes; c__Sphingobacteria; o__Sphingobacteriales; f__SphingobacterialesOR; g__SphingobacterialesOR
406	0	0	20	12	1	0	0	0	0	0	1	0	0	0	0	k__Bacteria; p__Proteobacteria; c__Alphaproteobacteria; o__Rhizobiales; f__Methylobacteriaceae; g__Methylobacterium
407	0	6	0	0	0	0	0	0	0	0	0	0	0	0	0	k__Bacteria; p__Firmicutes; c__Clostridia; o__Clostridiales; f__Clostridiales Family XI. Incertae Sedis; g__Clostridiales Family XI. Incertae SedisFA
411	0	3	0	0	0	0	1	0	0	1	0	0	0	1	0	k__Bacteria; p__Proteobacteria; c__Gammaproteobacteria; o__Pseudomonadales; f__Moraxellaceae; g__Acinetobacter
413	0	0	0	0	0	0	0	0	0	0	1	91	1	8	6	k__Bacteria; p__Proteobacteria; c__Alphaproteobacteria; o__Rhizobiales; f__Aurantimonadaceae; g__Aurantimonas
417	0	0	0	0	0	0	105	0	0	0	0	0	0	0	0	k__Bacteria; p__Verrucomicrobia; c__Verrucomicrobiae; o__Verrucomicrobiales; f__VerrucomicrobialesOR; g__VerrucomicrobialesOR
424	0	0	0	0	1	81	0	0	0	0	0	0	0	0	0	k__Bacteria; p__Proteobacteria; c__Alphaproteobacteria; o__Sphingomonadales; f__SphingomonadalesOR; g__SphingomonadalesOR
426	4	0	0	0	0	0	0	0	9	0	0	0	0	0	0	k__Bacteria; p__Actinobacteria; c__Actinobacteria (class); o__Actinomycetales; f__Pseudonocardiaceae; g__Pseudonocardia
428	0	0	0	0	0	0	24	0	0	0	0	0	0	0	0	k__Bacteria; p__NKB19; c__NKB19PH; o__NKB19PH; f__NKB19PH; g__NKB19PH
430	0	0	0	0	0	0	7	0	0	0	0	0	0	0	0	k__Bacteria; p__SBR1093; c__VHS-B5-50; o__VHS-B5-50CL; f__VHS-B5-50CL; g__VHS-B5-50CL
431	81	0	0	0	0	0	0	0	0	0	0	0	0	0	0	k__Bacteria; p__Firmicutes; c__Clostridia; o__Natranaerobiales; f__Anaerobrancaceae; g__Dethiobacter
432	0	0	0	0	0	6	14	59	0	0	0	0	0	0	0	k__Bacteria; p__Proteobacteria; c__Alphaproteobacteria; o__Rhizobiales; f__Xanthobacteraceae; g__Xanthobacter
438	0	0	0	0	0	0	35	18	0	0	0	0	0	0	0	k__Bacteria; p__Proteobacteria; c__Gammaproteobacteria; o__Chromatiales; f__Ectothiorhodospiraceae; g__EctothiorhodospiraceaeFA
440	0	0	0	0	7	0	0	0	0	0	0	0	0	0	11	k__Bacteria; p__Actinobacteria; c__Actinobacteria (class); o__Actinobacteria (class)CL; f__Actinobacteria (class)CL; g__Actinobacteria (class)CL
441	0	0	0	0	0	0	0	0	0	0	0	0	0	0	35	k__Bacteria; p__Actinobacteria; c__Actinobacteria (class); o__Actinomycetales; f__Intrasporangiaceae; g__IntrasporangiaceaeFA
443	0	71	0	0	0	0	0	0	0	0	0	0	0	0	0	k__Bacteria; p__Acidobacteria; c__Solibacteres; o__Solibacterales; f__Solibacteraceae; g__Candidatus Solibacter
445	0	0	0	0	0	0	57	0	0	0	0	0	0	0	8	k__Bacteria; p__Actinobacteria; c__Actinobacteria (class); o__Actinobacteria (class)CL; f__Actinobacteria (class)CL; g__Actinobacteria (class)CL
446	0	0	0	0	0	0	66	2	0	0	0	0	0	0	0	k__Bacteria; p__Proteobacteria; c__Alphaproteobacteria; o__Rhizobiales; f__Phyllobacteriaceae; g__Aquamicrobium
449	0	0	0	0	0	0	0	0	0	0	0	0	0	0	67	k__Bacteria; p__Proteobacteria; c__Alphaproteobacteria; o__Rhizobiales; f__Hyphomicrobiaceae; g__HyphomicrobiaceaeFA
450	0	0	0	0	0	32	10	0	0	0	0	0	0	0	0	k__Bacteria; p__Proteobacteria; c__Alphaproteobacteria; o__Rhizobiales; f__Cohaesibacteraceae; g__CohaesibacteraceaeFA
451	0	0	0	0	0	0	0	0	0	0	0	0	0	0	2	k__Bacteria; p__Proteobacteria; c__Betaproteobacteria; o__Burkholderiales; f__Alcaligenaceae; g__AlcaligenaceaeFA
452	0	0	0	0	0	2	64	0	0	0	0	0	0	0	0	k__Bacteria; p__Bacteroidetes; c__Sphingobacteria; o__Sphingobacteriales; f__Flexibacteraceae; g__Dyadobacter
453	0	20	0	0	0	0	0	0	0	0	1	7	8	29	0	k__Bacteria; p__Firmicutes; c__Bacilli; o__Haloplasmatales; f__Haloplasmataceae; g__Haloplasma
455	0	0	0	0	0	0	20	0	44	0	0	0	0	0	0	k__Bacteria; p__Proteobacteria; c__Gammaproteobacteria; o__Xanthomonadales; f__Xanthomonadaceae; g__XanthomonadaceaeFA
456	0	0	25	34	0	0	0	0	4	0	0	0	0	0	1	k__Bacteria; p__Actinobacteria; c__Actinobacteria (class); o__Actinomycetales; f__Propionibacteriaceae; g__Tessaracoccus
458	0	0	0	0	0	0	63	0	0	0	0	0	0	0	0	k__Bacteria; p__Planctomycetes; c__Planctomycea; o__Planctomycetales; f__Planctomycetaceae; g__Planctomyces
459	0	0	29	34	0	0	0	0	0	0	0	0	0	0	0	k__Bacteria; p__Proteobacteria; c__Alphaproteobacteria; o__Rhizobiales; f__Methylocystaceae; g__Pleomorphomonas
460	2	1	0	0	0	0	1	0	3	0	0	0	0	0	0	k__Bacteria; p__Firmicutes; c__Bacilli; o__Bacillales; f__Planococcaceae; g__Planomicrobium
464	0	58	0	0	0	0	0	0	0	0	0	0	0	0	0	k__Bacteria; p__Bacteroidetes; c__Bacteroidia; o__Bacteroidales; f__BacteroidalesOR; g__BacteroidalesOR
465	0	0	0	0	0	0	1	0	0	0	0	0	0	0	0	k__Bacteria; p__Bacteroidetes; c__Sphingobacteria; o__Sphingobacteriales; f__ML615J-4; g__ML615J-4FA
468	0	0	0	0	5	0	0	0	0	0	0	0	0	0	49	k__Bacteria; p__Chloroflexi; c__SOGA31; o__SOGA31CL; f__SOGA31CL; g__SOGA31CL
469	0	0	0	0	0	0	0	0	0	0	14	0	0	0	0	k__Bacteria; p__Proteobacteria; c__Gammaproteobacteria; o__Pseudomonadales; f__Moraxellaceae; g__Alkanindiges
470	0	58	0	0	0	0	0	0	0	0	0	0	0	0	0	k__Bacteria; p__Actinobacteria; c__Actinobacteria (class); o__Coriobacteriales; f__CoriobacterialesOR; g__CoriobacterialesOR
471	0	0	0	0	0	0	0	0	1	0	0	0	0	0	0	k__Bacteria; p__Proteobacteria; c__Alphaproteobacteria; o__Rhodobacterales; f__Rhodobacteraceae; g__Antarctobacter
472	0	0	0	0	0	0	0	0	0	0	0	0	0	0	24	k__Bacteria; p__Proteobacteria; c__Alphaproteobacteria; o__Rhizobiales; f__RhizobialesOR; g__RhizobialesOR
473	0	0	0	0	0	0	0	0	0	0	1	0	0	0	0	k__Bacteria; p__Proteobacteria; c__Alphaproteobacteria; o__Kiloniellales; f__Kiloniellaceae; g__Kiloniella
475	0	17	0	0	0	0	0	0	0	0	0	0	0	0	4	k__Bacteria; p__Actinobacteria; c__Actinobacteria (class); o__Actinobacteria (class)CL; f__Actinobacteria (class)CL; g__Actinobacteria (class)CL
477	0	55	0	0	0	0	0	0	0	0	0	0	0	0	0	k__Bacteria; p__Planctomycetes; c__Kueneniae; o__Kueneniales; f__Kueneniaceae; g__Candidatus Brocadia
479	0	0	0	0	0	0	0	0	16	2	3	0	12	5	0	k__Bacteria; p__Proteobacteria; c__Alphaproteobacteria; o__Sphingomonadales; f__Erythrobacteraceae; g__Porphyrobacter
481	2	0	0	0	0	0	0	0	1	0	0	0	0	0	1	k__Bacteria; p__Actinobacteria; c__Actinobacteria (class); o__Actinomycetales; f__Nocardiaceae; g__Rhodococcus
482	0	0	0	0	0	0	3	0	0	0	0	0	0	0	0	k__Bacteria; p__Verrucomicrobia; c__Verrucomicrobiae; o__Verrucomicrobiales; f__VerrucomicrobialesOR; g__VerrucomicrobialesOR
483	0	52	0	0	0	0	0	0	0	0	0	0	0	0	0	k__Bacteria; p__Elusimicrobia; c__Elusimicrobia (class); o__Elusimicrobiales; f__ElusimicrobialesOR; g__ElusimicrobialesOR
485	0	0	0	0	0	0	0	0	0	0	0	0	0	0	1	k__Bacteria; p__Bacteroidetes; c__Bacteroidia; o__Bacteroidales; f__Porphyromonadaceae; g__Porphyromonas
486	0	0	0	0	0	1	0	0	0	0	0	0	0	0	0	k__Bacteria; p__Planctomycetes; c__Planctomycea; o__Gemmatales; f__Gemmataceae; g__GemmataceaeFA
487	46	0	0	0	1	0	0	0	0	0	0	0	0	0	1	k__Bacteria; p__Proteobacteria; c__Alphaproteobacteria; o__Sphingomonadales; f__Sphingomonadaceae; g__Sphingomonas
488	0	52	0	0	0	0	0	0	0	0	0	0	0	0	0	k__Bacteria; p__Nitrospirae; c__Nitrospira (class); o__Nitrospirales; f__FW; g__4-29
490	0	0	0	0	0	0	0	2	0	0	0	8	0	0	9	k__Bacteria; p__Proteobacteria; c__Alphaproteobacteria; o__Kiloniellales; f__Kiloniellaceae; g__Kiloniella
492	0	0	0	0	1	2	8	0	14	0	0	0	0	0	20	k__Bacteria; p__Actinobacteria; c__Actinobacteria (class); o__Actinomycetales; f__Microbacteriaceae; g__Agrococcus
494	0	0	0	0	0	0	0	0	0	0	0	0	0	0	1	k__Bacteria; p__Actinobacteria; c__Actinobacteria (class); o__Actinomycetales; f__Nocardioidaceae; g__Nocardioides
496	0	48	0	0	0	0	0	0	0	0	0	0	0	0	0	k__Bacteria; p__ABY1_OD1; c__ABY1_OD1PH; o__ABY1_OD1PH; f__ABY1_OD1PH; g__ABY1_OD1PH
498	0	0	0	0	0	0	46	2	0	0	0	0	0	0	0	k__Bacteria; p__Proteobacteria; c__Alphaproteobacteria; o__Rhizobiales
501	0	46	0	0	0	0	0	0	0	0	0	0	0	0	0	k__Bacteria; p__Chloroflexi; c__SOGA31; o__SOGA31CL; f__SOGA31CL; g__SOGA31CL
504	0	2	0	0	0	0	0	0	0	0	0	0	0	0	0	k__Bacteria; p__Proteobacteria; c__Deltaproteobacteria; o__Desulfobacterales; f__Desulfobulbaceae; g__Desulfocapsa
505	0	0	0	0	0	0	0	0	0	0	0	0	0	0	45	k__Bacteria; p__Proteobacteria; c__Alphaproteobacteria; o__Rhizobiales; f__RhizobialesOR; g__RhizobialesOR
506	0	45	0	0	0	0	0	0	0	0	0	0	0	0	0	k__Bacteria; p__49S1_2B; c__49S1_2BPH; o__49S1_2BPH; f__49S1_2BPH; g__49S1_2BPH
507	0	44	0	0	0	0	0	0	0	0	0	0	0	0	0	k__Bacteria; p__Firmicutes; c__Clostridia; o__Clostridiales; f__Lachnospiraceae; g__Coprococcus
510	0	0	0	0	0	0	17	0	0	0	0	0	0	0	3	k__Bacteria; p__Actinobacteria; c__Actinobacteria (class); o__Acidimicrobiales; f__CL500-29; g__CL500-29FA
511	0	43	0	0	0	0	0	0	0	0	0	0	0	0	0	k__Bacteria; p__OP3; c__BD4-9; o__BD4-9CL; f__BD4-9CL; g__BD4-9CL
513	0	0	0	0	0	0	0	0	0	0	0	0	0	0	34	k__Bacteria; p__Chloroflexi; c__Anaerolineae; o__Caldilineales; f__Caldilineaceae; g__Caldilinea
514	0	43	0	0	0	0	0	0	0	0	0	0	0	0	0	k__Bacteria; p__Bacteroidetes; c__Bacteroidia; o__Bacteroidales; f__BacteroidalesOR; g__BacteroidalesOR
516	0	0	0	0	0	0	0	0	35	6	0	0	0	0	0	k__Bacteria; p__Proteobacteria; c__Gammaproteobacteria; o__Thiotrichales; f__Piscirickettsiaceae; g__Methylophaga
517	0	2	0	0	0	0	0	0	0	1	0	0	0	0	0	k__Bacteria; p__Actinobacteria; c__Actinobacteria (class); o__Actinomycetales; f__Corynebacteriaceae; g__CorynebacteriaceaeFA
518	0	0	0	0	0	0	40	0	0	0	0	0	0	0	0	k__Bacteria; p__Planctomycetes; c__Planctomycea; o__Gemmatales; f__Isosphaeraceae; g__IsosphaeraceaeFA
520	0	39	0	0	0	0	0	0	0	0	0	0	0	0	0	k__Bacteria; p__Firmicutes; c__Clostridia; o__Clostridiales; f__Clostridiales Family XII. Incertae Sedis; g__Fusibacter
521	39	0	0	0	0	0	0	0	0	0	0	0	0	0	0	k__Bacteria; p__Firmicutes; c__Bacilli; o__Lactobacillales; f__Carnobacteriaceae; g__Alkalibacterium
522	0	6	0	0	0	0	0	0	0	0	0	0	0	0	1	k__Bacteria; p__Proteobacteria; c__Gammaproteobacteria; o__Enterobacteriales; f__Enterobacteriaceae; g__Yersinia
527	0	39	0	0	0	0	0	0	0	0	0	0	0	0	0	k__Bacteria; p__Firmicutes; c__Clostridia; o__Clostridiales; f__Catabacteriaceae; g__CatabacteriaceaeFA
530	0	0	0	0	2	0	1	1	2	22	0	0	0	0	3	k__Bacteria; p__Actinobacteria; c__Actinobacteria (class); o__Actinomycetales; f__Bogoriellaceae; g__BogoriellaceaeFA
531	0	0	0	0	0	4	32	1	0	0	0	0	0	0	0	k__Bacteria; p__Proteobacteria; c__Alphaproteobacteria; o__Rhodospirillales; f__Acetobacteraceae; g__Roseomonas
533	0	0	0	0	0	0	0	0	0	0	0	2	0	0	1	k__Bacteria; p__Actinobacteria; c__Actinobacteria (class); o__Actinomycetales; f__Micrococcaceae; g__Arthrobacter
534	0	36	0	0	0	0	0	0	0	0	0	0	0	0	0	k__Bacteria; p__Proteobacteria; c__Gammaproteobacteria; o__Legionellales; f__Legionellaceae; g__LegionellaceaeFA
536	0	0	0	0	0	0	0	0	2	31	0	0	0	0	1	k__Bacteria; p__Actinobacteria; c__Actinobacteria (class); o__Actinomycetales; f__Nocardioidaceae; g__Nocardioides
537	0	0	0	0	0	0	0	0	0	0	0	0	0	0	33	k__Bacteria; p__Chloroflexi; c__Thermomicrobia; o__HN1-15; f__HN1-15OR; g__HN1-15OR
538	0	0	0	0	0	0	0	0	9	0	0	1	0	0	0	k__Bacteria; p__Firmicutes; c__Clostridia; o__Clostridiales; f__Peptococcaceae; g__Desulfotomaculum
539	0	0	0	0	0	0	0	0	7	3	0	0	0	0	8	k__Bacteria; p__Proteobacteria; c__Gammaproteobacteria; o__Oceanospirillales; f__Halomonadaceae; g__Halomonas
542	0	2	0	0	0	0	5	0	0	2	0	0	6	9	0	k__Bacteria; p__Cyanobacteria; c__S15B-MN24; o__S15B-MN24CL; f__S15B-MN24CL; g__S15B-MN24CL
545	0	33	0	0	0	0	0	0	0	0	0	0	0	0	0	k__Bacteria; p__Proteobacteria; c__Deltaproteobacteria; o__Syntrophobacterales; f__Desulfobacteraceae; g__DesulfobacteraceaeFA
546	0	0	0	0	0	0	33	0	0	0	0	0	0	0	0	k__Bacteria; p__Proteobacteria; c__Gammaproteobacteria; o__Alteromonadales; f__Alteromonadaceae; g__Marinobacter
547	0	0	0	0	0	0	0	0	0	0	1	0	0	0	19	k__Bacteria; p__Actinobacteria; c__Actinobacteria (class); o__Actinomycetales; f__ActinomycetalesOR; g__ActinomycetalesOR
549	0	0	0	0	0	0	0	0	1	0	0	0	0	0	0	k__Bacteria; p__Proteobacteria; c__Alphaproteobacteria; o__Rhizobiales; f__Hyphomicrobiaceae; g__Devosia
551	0	32	0	0	0	0	0	0	0	0	0	0	0	0	0	k__Bacteria; p__Firmicutes; c__Clostridia; o__Clostridiales; f__Veillonellaceae; g__Thermosinus
552	0	0	0	0	0	0	0	0	0	0	0	1	0	0	0	k__Bacteria; p__Actinobacteria; c__Actinobacteria (class); o__Actinomycetales; f__Corynebacteriaceae; g__Corynebacterium
554	0	31	0	0	0	0	0	0	0	0	0	0	0	0	0	k__Bacteria; p__Proteobacteria; c__Deltaproteobacteria; o__Syntrophobacterales; f__Desulfobacteraceae; g__DesulfobacteraceaeFA
556	1	0	0	0	0	0	0	0	23	1	0	0	0	0	1	k__Bacteria; p__Actinobacteria; c__Actinobacteria (class); o__Actinomycetales; f__Micrococcaceae; g__Nesterenkonia
561	0	0	0	0	0	0	0	0	0	0	0	0	0	0	27	k__Bacteria
563	0	0	0	0	0	0	1	1	0	0	0	0	0	0	1	k__Bacteria; p__Proteobacteria; c__Deltaproteobacteria; o__MIZ46; f__MIZ46OR; g__MIZ46OR
564	0	0	0	0	0	0	0	0	0	0	0	0	0	0	19	k__Bacteria; p__Actinobacteria; c__Actinobacteria (class); o__Actinomycetales; f__Intrasporangiaceae; g__IntrasporangiaceaeFA
566	0	30	0	0	0	0	0	0	0	0	0	0	0	0	0	k__Bacteria; p__Spirochaetes; c__Spirochaetes (class); o__Spirochaetales; f__Spirochaetaceae; g__Spirochaeta
569	0	29	0	0	0	0	0	0	0	0	0	0	0	0	0	k__Bacteria; p__Bacteroidetes; c__Bacteroidia; o__Bacteroidales; f__BacteroidalesOR; g__BacteroidalesOR
570	0	0	13	11	0	0	1	0	0	0	0	0	0	0	0	k__Bacteria; p__Proteobacteria; c__Deltaproteobacteria; o__Desulfobacterales; f__Desulfobulbaceae; g__DesulfobulbaceaeFA
571	0	28	0	0	0	0	0	0	0	0	0	0	0	0	0	k__Bacteria; p__OP3; c__koll11; o__GIF10; f__GIF10OR; g__GIF10OR
573	0	29	0	0	0	0	0	0	0	0	0	0	0	0	0	k__Bacteria; p__Firmicutes; c__Clostridia; o__Clostridiales; f__Catabacteriaceae; g__CatabacteriaceaeFA
576	0	0	0	0	1	0	0	1	0	0	1	0	0	0	2	k__Bacteria; p__Firmicutes; c__Bacilli; o__Lactobacillales; f__Streptococcaceae; g__Streptococcus
578	0	0	0	0	0	0	28	0	0	0	0	0	0	0	0	k__Bacteria; p__Planctomycetes; c__Planctomycea; o__Gemmatales; f__Isosphaeraceae; g__IsosphaeraceaeFA
579	0	0	0	0	0	0	0	0	28	0	0	0	0	0	0	k__Bacteria; p__Firmicutes; c__Bacilli; o__Bacillales; f__Bacillaceae; g__Virgibacillus
583	0	0	0	0	0	0	0	0	0	0	0	0	0	0	26	k__Bacteria; p__Actinobacteria; c__Actinobacteria (class); o__Euzebiales; f__Euzebiaceae; g__Euzebia
584	0	0	0	0	1	0	0	0	0	0	1	0	0	1	0	k__Bacteria; p__Proteobacteria; c__Betaproteobacteria; o__Burkholderiales; f__Oxalobacteraceae; g__Collimonas
586	0	0	0	0	0	0	27	0	0	0	0	0	0	0	0	k__Bacteria; p__Chlorobi; c__OPB56; o__OPB56CL; f__OPB56CL; g__OPB56CL
589	0	0	0	0	1	0	0	0	0	0	0	0	0	0	1	k__Bacteria; p__Cyanobacteria; c__Chloroplast; o__Streptophyta; f__StreptophytaOR; g__StreptophytaOR
590	0	3	0	0	0	0	0	0	0	0	0	0	0	0	0	k__Bacteria; p__Proteobacteria; c__Gammaproteobacteria; o__Enterobacteriales; f__Enterobacteriaceae; g__Escherichia
592	17	0	0	0	0	0	0	0	0	0	0	0	0	0	0	k__Bacteria; p__Actinobacteria; c__Actinobacteria (class); o__Actinomycetales; f__Nocardiopsaceae; g__Nocardiopsis
593	0	0	0	0	26	0	0	0	0	0	0	0	0	0	0	k__Bacteria; p__Proteobacteria; c__Alphaproteobacteria; o__Rhizobiales; f__RhizobialesOR; g__RhizobialesOR
597	1	12	0	0	1	0	0	0	0	0	0	0	0	0	1	k__Bacteria; p__Bacteroidetes; c__Sphingobacteria; o__Sphingobacteriales; f__Sphingobacteriaceae; g__Pedobacter
598	0	0	0	0	0	24	0	0	0	0	0	0	0	0	0	k__Bacteria; p__TM6; c__SJA-4; o__SJA-4CL; f__SJA-4CL; g__SJA-4CL
599	0	25	0	0	0	0	0	0	0	0	0	0	0	0	0	k__Bacteria; p__Chloroflexi; c__SOGA31; o__SOGA31CL; f__SOGA31CL; g__SOGA31CL
600	0	24	0	0	0	0	0	0	0	0	0	0	0	0	0	k__Bacteria; p__Chloroflexi; c__Anaerolineae; o__Anaerolineales; f__Anaerolinaceae; g__Anaerolinea
605	0	24	0	0	0	0	0	0	0	0	0	0	0	0	0	k__Archaea; p__ArchaeaKI; c__ArchaeaKI; o__ArchaeaKI; f__ArchaeaKI; g__ArchaeaKI
608	0	16	0	0	0	0	0	0	0	0	0	0	0	0	0	k__Bacteria; p__Proteobacteria; c__Deltaproteobacteria; o__Desulfobacterales; f__Desulfobulbaceae; g__DesulfobulbaceaeFA
610	0	11	0	0	0	0	0	0	0	0	0	0	0	0	0	k__Bacteria; p__Bacteroidetes; c__Sphingobacteria; o__Sphingobacteriales; f__Sphingobacteriaceae; g__Sphingobacterium
619	0	0	0	0	0	0	5	0	0	0	0	0	0	0	0	k__Bacteria; p__Proteobacteria; c__Betaproteobacteria; o__Rhodocyclales; f__Rhodocyclaceae; g__Methyloversatilis
623	0	0	0	0	0	0	4	11	0	0	0	0	0	0	0	k__Bacteria; p__Bacteroidetes; c__BacteroidetesPH; o__BacteroidetesPH; f__BacteroidetesPH; g__BacteroidetesPH
624	20	0	0	0	0	0	0	0	0	0	0	0	0	0	0	k__Bacteria; p__Firmicutes; c__Clostridia; o__Clostridiales; f__ClostridialesOR; g__ClostridialesOR
625	0	19	0	0	0	0	0	0	0	0	0	0	0	0	0	k__Bacteria; p__ZB2; c__ZB2PH; o__ZB2PH; f__ZB2PH; g__ZB2PH
626	0	19	0	0	0	0	0	0	0	0	0	0	0	0	0	k__Bacteria; p__Proteobacteria; c__Deltaproteobacteria; o__Syntrophobacterales; f__Desulfobacteraceae; g__DesulfobacteraceaeFA
627	0	0	0	0	0	0	0	0	5	0	0	0	0	0	2	k__Bacteria; p__Actinobacteria; c__Actinobacteria (class); o__Actinomycetales; f__Pseudonocardiaceae; g__Actinomycetospora
630	0	0	0	0	0	0	0	0	9	0	0	0	0	0	0	k__Bacteria; p__Actinobacteria; c__Actinobacteria (class); o__Actinomycetales; f__Dermabacteraceae; g__Brachybacterium
631	0	0	0	0	0	0	0	0	0	0	0	0	0	0	1	k__Bacteria; p__Firmicutes; c__Clostridia; o__Clostridiales; f__Clostridiales Family XI. Incertae Sedis; g__Clostridiales Family XI. Incertae SedisFA
633	0	18	0	0	0	0	0	0	0	0	0	0	0	0	0	k__Bacteria
634	0	0	0	0	0	0	0	0	0	0	0	0	0	0	18	k__Bacteria; p__Chloroflexi; c__Thermomicrobia; o__Thermomicrobiales; f__ThermomicrobialesOR; g__ThermomicrobialesOR
635	0	0	0	0	0	0	0	0	0	0	0	0	0	0	17	k__Bacteria; p__Actinobacteria; c__Actinobacteria (class); o__Acidimicrobiales; f__Iamiaceae; g__Iamia
636	10	0	0	0	0	0	2	5	0	0	0	1	0	0	0	k__Bacteria; p__Firmicutes; c__Clostridia; o__Clostridiales; f__Clostridiales Family XI. Incertae Sedis; g__Sedimentibacter
639	0	0	0	0	0	0	0	0	3	15	0	0	0	0	0	k__Bacteria; p__Proteobacteria; c__Gammaproteobacteria; o__Oceanospirillales; f__Alcanivoracaceae; g__Alcanivorax
640	0	0	0	0	18	0	0	0	0	0	0	0	0	0	0	k__Bacteria; p__Acidobacteria; c__Solibacteres; o__Solibacterales; f__Solibacteraceae; g__Candidatus Solibacter
645	0	17	0	0	0	0	0	0	0	0	0	0	0	0	0	k__Bacteria; p__OP3; c__koll11; o__GIF10; f__kpj58rc; g__kpj58rcFA
647	0	0	0	0	0	0	0	0	0	0	0	0	0	0	8	k__Bacteria; p__Acidobacteria; c__Acidobacteria (class); o__Acidobacteriales; f__AcidobacterialesOR; g__AcidobacterialesOR
660	0	0	0	0	0	0	0	0	4	0	0	0	0	1	0	k__Bacteria; p__Firmicutes; c__Bacilli; o__Lactobacillales; f__Streptococcaceae; g__Streptococcus
663	0	15	0	0	0	0	0	0	0	0	0	0	0	0	0	k__Bacteria; p__Firmicutes; c__Clostridia; o__Clostridiales; f__ClostridialesOR; g__ClostridialesOR
666	0	0	0	1	0	0	0	0	6	1	0	0	0	0	0	k__Bacteria; p__Acidobacteria; c__Solibacteres; o__Solibacterales; f__Solibacteraceae; g__Candidatus Solibacter
668	0	15	0	0	0	0	0	0	0	0	0	0	0	0	0	k__Bacteria; p__Proteobacteria; c__Deltaproteobacteria; o__Desulfuromonadales; f__Geobacteraceae; g__Geobacter
669	0	13	0	0	0	0	0	0	0	0	0	0	0	1	0	k__Bacteria; p__Proteobacteria; c__Betaproteobacteria; o__Rhodocyclales; f__Rhodocyclaceae; g__Methyloversatilis
670	0	15	0	0	0	0	0	0	0	0	0	0	0	0	0	k__Bacteria; p__ZB2; c__ZB2PH; o__ZB2PH; f__ZB2PH; g__ZB2PH
673	0	14	0	0	0	0	0	0	0	0	0	0	0	0	0	k__Bacteria; p__Firmicutes; c__Clostridia; o__Clostridiales; f__Clostridiaceae; g__Alkaliphilus
677	1	0	0	0	7	4	0	0	0	0	0	0	0	0	0	k__Bacteria; p__Actinobacteria; c__Actinobacteria (class); o__Actinomycetales; f__Cellulomonadaceae; g__Oerskovia
678	0	0	1	0	9	0	0	0	0	0	0	0	0	0	0	k__Bacteria; p__Chlamydiae; c__Chlamydiae (class); o__Chlamydiales; f__Parachlamydiaceae; g__ParachlamydiaceaeFA
680	0	14	0	0	0	0	0	0	0	0	0	0	0	0	0	k__Bacteria; p__Firmicutes; c__Clostridia; o__Clostridiales; f__Clostridiaceae; g__ClostridiaceaeFA
681	0	0	1	0	2	0	2	1	0	0	0	0	0	0	0	k__Bacteria; p__Proteobacteria; c__Alphaproteobacteria; o__Rhizobiales; f__Methylobacteriaceae; g__Methylobacterium
682	0	13	0	0	0	0	0	0	0	0	0	0	0	0	0	k__Bacteria; p__WS6; c__SC72; o__SC72CL; f__SC72CL; g__SC72CL
685	0	13	0	0	0	0	0	0	0	0	0	0	0	0	0	k__Bacteria; p__SPAM; c__0319-6G9; o__0319-6G9CL; f__0319-6G9CL; g__0319-6G9CL
686	0	0	0	0	0	0	0	0	0	0	2	0	0	0	0	k__Bacteria; p__Proteobacteria; c__Alphaproteobacteria; o__Rhodobacterales; f__Rhodobacteraceae
687	0	0	0	0	0	0	13	0	0	0	0	0	0	0	0	k__Bacteria; p__Proteobacteria; c__Alphaproteobacteria; o__Rhodospirillales; f__Rhodospirillaceae; g__Inquilinus
688	0	13	0	0	0	0	0	0	0	0	0	0	0	0	0	k__Bacteria; p__OP3; c__koll11; o__GIF10; f__GIF10OR; g__GIF10OR
689	0	0	0	0	0	0	0	0	13	0	0	0	0	0	0	k__Bacteria; p__Firmicutes; c__Bacilli; o__Bacillales; f__Staphylococcaceae; g__Salinicoccus
691	0	13	0	0	0	0	0	0	0	0	0	0	0	0	0	k__Bacteria
692	0	0	0	0	0	0	13	0	0	0	0	0	0	0	0	k__Bacteria; p__Planctomycetes; c__agg27; o__OM190; f__OM190OR; g__OM190OR
693	0	13	0	0	0	0	0	0	0	0	0	0	0	0	0	k__Bacteria
694	0	13	0	0	0	0	0	0	0	0	0	0	0	0	0	k__Bacteria; p__Chloroflexi; c__Dehalococcoidetes; o__Dehalococcoidales; f__Dehalococcoidaceae; g__DehalococcoidaceaeFA
698	0	13	0	0	0	0	0	0	0	0	0	0	0	0	0	k__Bacteria; p__OP3; c__koll11; o__GIF10; f__GIF10OR; g__GIF10OR
700	0	0	0	0	0	0	0	0	0	4	0	0	0	0	8	k__Bacteria; p__Chloroflexi; c__Anaerolineae; o__A4b; f__A4bOR; g__A4bOR
701	0	0	0	0	0	0	12	0	0	0	0	0	0	0	0	k__Bacteria; p__Planctomycetes; c__Planctomycea; o__Planctomycetales; f__Planctomycetaceae; g__Planctomyces
702	0	0	0	0	0	0	12	0	0	0	0	0	0	0	0	k__Bacteria; p__Proteobacteria; c__Alphaproteobacteria; o__Rhizobiales; f__Methylocystaceae; g__Methylopila
703	0	10	0	0	0	0	0	0	0	0	0	0	0	0	0	k__Bacteria; p__Proteobacteria; c__Betaproteobacteria; o__Neisseriales; f__Neisseriaceae; g__NeisseriaceaeFA
707	0	0	0	0	0	0	0	0	0	0	0	0	0	0	5	k__Bacteria; p__Proteobacteria; c__Gammaproteobacteria; o__Pseudomonadales; f__Moraxellaceae; g__Acinetobacter
708	0	12	0	0	0	0	0	0	0	0	0	0	0	0	0	k__Bacteria; p__Chlorobi; c__Ignavibacteria; o__ZB1; f__ZB1OR; g__ZB1OR
712	0	12	0	0	0	0	0	0	0	0	0	0	0	0	0	k__Bacteria; p__49S1_2B; c__49S1_2BPH; o__49S1_2BPH; f__49S1_2BPH; g__49S1_2BPH
713	0	0	0	0	0	0	0	0	1	0	0	0	0	0	0	k__Bacteria; p__Proteobacteria; c__Alphaproteobacteria; o__Sphingomonadales; f__Sphingomonadaceae; g__Sphingomonas
714	0	11	0	0	0	0	0	0	0	0	0	0	0	0	0	k__Archaea; p__Euryarchaeota; c__Methanobacteria; o__Methanobacteriales
715	3	0	0	0	0	0	0	0	0	0	0	0	0	0	0	k__Bacteria; p__Firmicutes; c__Clostridia; o__Clostridiales; f__ClostridialesOR; g__ClostridialesOR
716	0	11	0	0	0	0	0	0	0	0	0	0	0	0	0	k__Bacteria; p__WS6; c__SC72; o__SC72CL; f__SC72CL; g__SC72CL
717	0	11	0	0	0	0	0	0	0	0	0	0	0	0	0	k__Bacteria; p__Proteobacteria; c__Alphaproteobacteria; o__Sphingomonadales; f__Sphingomonadaceae; g__SphingomonadaceaeFA
719	0	11	0	0	0	0	0	0	0	0	0	0	0	0	0	k__Bacteria; p__Proteobacteria; c__Deltaproteobacteria; o__Desulfobacterales; f__Desulfobulbaceae; g__DesulfobulbaceaeFA
720	0	10	0	0	0	0	0	0	0	0	0	0	0	0	0	k__Bacteria; p__Chloroflexi; c__SOGA31; o__SOGA31CL; f__SOGA31CL; g__SOGA31CL
722	0	10	0	0	0	0	0	0	0	0	0	0	0	0	0	k__Bacteria; p__Proteobacteria; c__Betaproteobacteria; o__BetaproteobacteriaCL; f__BetaproteobacteriaCL; g__BetaproteobacteriaCL
723	0	11	0	0	0	0	0	0	0	0	0	0	0	0	0	k__Bacteria; p__Proteobacteria; c__Betaproteobacteria; o__Rhodocyclales; f__RhodocyclalesOR; g__RhodocyclalesOR
725	0	11	0	0	0	0	0	0	0	0	0	0	0	0	0	k__Bacteria; p__Firmicutes; c__Clostridia; o__Clostridiales; f__Lachnospiraceae; g__Coprococcus
726	0	0	0	0	0	0	0	0	0	1	0	0	0	0	0	k__Bacteria; p__Bacteroidetes; c__Flavobacteria; o__Flavobacteriales; f__Flavobacteriaceae; g__FlavobacteriaceaeFA
730	0	10	0	0	0	0	0	0	0	0	0	0	0	0	0	k__Archaea; p__Euryarchaeota; c__Methanobacteria; o__Methanobacteriales; f__MethanobacterialesOR; g__MethanobacterialesOR
731	0	10	0	0	0	0	0	0	0	0	0	0	0	0	0	k__Bacteria; p__Acidobacteria; c__iii1-8; o__DS-18; f__DS-18OR; g__DS-18OR
735	10	0	0	0	0	0	0	0	0	0	0	0	0	0	0	k__Bacteria; p__Firmicutes; c__Clostridia; o__Clostridiales; f__Lachnospiraceae; g__LachnospiraceaeFA
737	0	10	0	0	0	0	0	0	0	0	0	0	0	0	0	k__Bacteria; p__OP3; c__BD4-9; o__BD4-9CL; f__BD4-9CL; g__BD4-9CL
739	0	0	0	0	0	10	0	0	0	0	0	0	0	0	0	k__Bacteria; p__TM6; c__SJA-4; o__SJA-4CL; f__SJA-4CL; g__SJA-4CL
741	0	10	0	0	0	0	0	0	0	0	0	0	0	0	0	k__Bacteria; p__OP3; c__koll11; o__koll11CL; f__koll11CL; g__koll11CL
743	0	0	0	0	0	0	0	0	0	0	0	0	0	0	2	k__Bacteria; p__Proteobacteria; c__Alphaproteobacteria; o__Rhizobiales; f__RhizobialesOR; g__RhizobialesOR
745	0	7	0	0	0	0	0	0	0	0	0	0	0	0	0	k__Bacteria; p__Proteobacteria; c__Gammaproteobacteria; o__Enterobacteriales; f__Enterobacteriaceae; g__Trabulsiella
747	0	9	0	0	0	0	0	0	0	0	0	0	0	0	0	k__Bacteria; p__HDBW-WB69; c__HDBW-WB69PH; o__HDBW-WB69PH; f__HDBW-WB69PH; g__HDBW-WB69PH
754	0	0	0	0	0	0	0	0	0	0	0	0	0	0	1	k__Bacteria; p__Firmicutes; c__Clostridia; o__Clostridiales; f__Clostridiales Family XI. Incertae Sedis; g__Peptoniphilus
755	0	0	0	0	0	0	0	0	3	0	0	0	0	0	0	k__Bacteria; p__Actinobacteria; c__Actinobacteria (class); o__Actinomycetales; f__Brevibacteriaceae; g__Brevibacterium
756	0	9	0	0	0	0	0	0	0	0	0	0	0	0	0	k__Bacteria; p__Bacteroidetes; c__Sphingobacteria; o__Sphingobacteriales; f__SphingobacterialesOR; g__SphingobacterialesOR
762	0	9	0	0	0	0	0	0	0	0	0	0	0	0	0	k__Bacteria; p__Firmicutes; c__Clostridia; o__OPB54; f__OPB54OR; g__OPB54OR
763	0	9	0	0	0	0	0	0	0	0	0	0	0	0	0	k__Bacteria
766	0	5	0	0	0	0	0	0	0	0	0	0	0	0	0	k__Bacteria; p__Firmicutes; c__Clostridia; o__Clostridiales; f__Dehalobacteriaceae; g__Dehalobacterium
770	0	7	0	0	0	0	0	0	0	0	0	0	0	0	0	k__Bacteria; p__Proteobacteria; c__Alphaproteobacteria; o__Rhodobacterales; f__Rhodobacteraceae; g__Pannonibacter
776	0	8	0	0	0	0	0	0	0	0	0	0	0	0	0	k__Bacteria; p__Proteobacteria; c__Deltaproteobacteria; o__Desulfobacterales; f__Desulfobulbaceae; g__Desulfocapsa
777	0	8	0	0	0	0	0	0	0	0	0	0	0	0	0	k__Bacteria; p__Nitrospirae; c__Nitrospira (class); o__Nitrospirales; f__Nitrospiraceae; g__Nitrospira
778	0	0	0	0	0	0	0	0	0	0	0	0	0	0	8	k__Bacteria; p__Actinobacteria; c__Actinobacteria (class); o__Acidimicrobiales; f__AcidimicrobialesOR; g__AcidimicrobialesOR
779	0	8	0	0	0	0	0	0	0	0	0	0	0	0	0	k__Bacteria; p__Chloroflexi; c__Anaerolineae; o__SB-34; f__SB-34OR; g__SB-34OR
785	0	0	0	0	2	0	0	0	2	0	3	0	0	0	0	k__Bacteria; p__Proteobacteria; c__Betaproteobacteria; o__Burkholderiales; f__Alcaligenaceae; g__Alcaligenes
788	0	7	0	0	0	0	0	0	0	0	0	0	0	0	0	k__Bacteria; p__OP3; c__koll11; o__GIF10; f__GIF10OR; g__GIF10OR
789	0	0	0	0	0	0	0	0	0	0	0	0	0	0	7	k__Bacteria; p__Firmicutes; c__Bacilli; o__Bacillales; f__Paenibacillaceae; g__Paenibacillus
792	0	7	0	0	0	0	0	0	0	0	0	0	0	0	0	k__Bacteria; p__Acidobacteria; c__iii1-8; o__DS-18; f__DS-18OR; g__DS-18OR
793	0	7	0	0	0	0	0	0	0	0	0	0	0	0	0	k__Bacteria; p__Chloroflexi; c__Dehalococcoidetes; o__Dehalococcoidales; f__Dehalococcoidaceae; g__DehalococcoidaceaeFA
794	0	0	0	0	0	0	1	0	0	0	0	0	0	0	6	k__Bacteria; p__Actinobacteria; c__Actinobacteria (class); o__Actinomycetales; f__Propionibacteriaceae; g__Aestuariimicrobium
795	0	7	0	0	0	0	0	0	0	0	0	0	0	0	0	k__Bacteria; p__Planctomycetes; c__Kueneniae; o__Kueneniales; f__Kueneniaceae; g__KueneniaceaeFA
796	0	7	0	0	0	0	0	0	0	0	0	0	0	0	0	k__Bacteria
802	0	7	0	0	0	0	0	0	0	0	0	0	0	0	0	k__Bacteria; p__OP3; c__BD4-9; o__BD4-9CL; f__BD4-9CL; g__BD4-9CL
804	0	7	0	0	0	0	0	0	0	0	0	0	0	0	0	k__Bacteria; p__ABY1_OD1; c__ABY1_OD1PH; o__ABY1_OD1PH; f__ABY1_OD1PH; g__ABY1_OD1PH
805	0	0	0	0	0	5	0	0	0	0	0	0	0	0	0	k__Bacteria; p__TM6; c__SJA-4; o__SJA-4CL; f__SJA-4CL; g__SJA-4CL
806	0	0	0	0	0	0	1	0	0	0	0	0	0	0	5	k__Bacteria; p__Proteobacteria; c__Alphaproteobacteria; o__Rhodospirillales; f__Acetobacteraceae; g__Roseomonas
808	0	6	0	0	0	0	0	0	0	0	0	0	0	0	0	k__Bacteria; p__OP3; c__koll11; o__koll11CL; f__koll11CL; g__koll11CL
811	0	0	0	0	0	0	2	0	3	0	0	1	0	0	0	k__Bacteria; p__Actinobacteria; c__Actinobacteria (class); o__Actinomycetales; f__Propionibacteriaceae; g__Tessaracoccus
815	0	0	0	1	1	0	0	0	0	0	0	0	0	0	0	k__Bacteria; p__Proteobacteria; c__Gammaproteobacteria; o__Xanthomonadales; f__Sinobacteraceae; g__Hydrocarboniphaga
821	0	6	0	0	0	0	0	0	0	0	0	0	0	0	0	k__Bacteria; p__OP3; c__koll11; o__koll11CL; f__koll11CL; g__koll11CL
823	0	6	0	0	0	0	0	0	0	0	0	0	0	0	0	k__Bacteria; p__OP3; c__koll11; o__GIF10; f__GIF10OR; g__GIF10OR
827	0	0	0	0	0	0	0	0	0	0	0	0	0	0	6	k__Bacteria; p__Chloroflexi; c__Thermomicrobia; o__Thermomicrobiales; f__ThermomicrobialesOR; g__ThermomicrobialesOR
830	0	0	0	0	0	0	1	0	0	1	0	0	0	2	0	k__Bacteria; p__Proteobacteria; c__Deltaproteobacteria; o__Myxococcales; f__MyxococcalesOR; g__MyxococcalesOR
831	0	6	0	0	0	0	0	0	0	0	0	0	0	0	0	k__Bacteria; p__OP3; c__koll11; o__GIF10; f__GIF10OR; g__GIF10OR
832	0	6	0	0	0	0	0	0	0	0	0	0	0	0	0	k__Bacteria; p__OP3; c__koll11; o__koll11CL; f__koll11CL; g__koll11CL
835	0	0	0	0	0	0	0	0	4	0	0	0	0	0	2	k__Bacteria; p__Proteobacteria; c__Gammaproteobacteria; o__Oceanospirillales; f__Halomonadaceae; g__Halomonas
836	0	6	0	0	0	0	0	0	0	0	0	0	0	0	0	k__Bacteria; p__GN02; c__GN02PH; o__GN02PH; f__GN02PH; g__GN02PH
838	0	1	0	0	0	0	0	0	0	0	0	0	0	0	0	k__Bacteria; p__Proteobacteria; c__Gammaproteobacteria; o__Pasteurellales; f__Pasteurellaceae; g__Haemophilus
839	0	6	0	0	0	0	0	0	0	0	0	0	0	0	0	k__Bacteria; p__ABY1_OD1; c__ABY1_OD1PH; o__ABY1_OD1PH; f__ABY1_OD1PH; g__ABY1_OD1PH
840	0	6	0	0	0	0	0	0	0	0	0	0	0	0	0	k__Bacteria; p__OP3; c__koll11; o__koll11CL; f__koll11CL; g__koll11CL
843	1	0	0	0	0	0	0	0	0	0	0	2	1	1	0	k__Bacteria; p__Firmicutes; c__Clostridia; o__Clostridiales; f__Peptococcaceae; g__Desulfotomaculum
847	0	3	0	0	0	0	0	0	0	0	0	0	0	0	0	k__Bacteria; p__Firmicutes; c__Clostridia; o__Clostridiales; f__Clostridiales Family XI. Incertae Sedis; g__Clostridiales Family XI. Incertae SedisFA
849	0	5	0	0	0	0	0	0	0	0	0	0	0	0	0	k__Archaea; p__Euryarchaeota; c__Methanobacteria; o__Methanobacteriales; f__MethanobacterialesOR; g__MethanobacterialesOR
851	0	0	0	0	0	0	5	0	0	0	0	0	0	0	0	k__Bacteria; p__Firmicutes; c__Clostridia; o__Clostridiales; f__Peptococcaceae; g__Desulfotomaculum
853	0	0	0	0	0	0	5	0	0	0	0	0	0	0	0	k__Bacteria; p__Actinobacteria; c__Actinobacteria (class); o__Acidimicrobiales; f__Iamiaceae; g__Iamia
855	0	0	0	0	0	0	0	0	5	0	0	0	0	0	0	k__Bacteria; p__Firmicutes; c__Bacilli; o__Bacillales; f__Bacillaceae; g__BacillaceaeFA
857	0	2	0	0	0	0	0	0	0	0	0	0	0	0	0	k__Bacteria; p__Proteobacteria; c__Alphaproteobacteria; o__Caulobacterales; f__Caulobacteraceae; g__Phenylobacterium
860	0	5	0	0	0	0	0	0	0	0	0	0	0	0	0	k__Bacteria; p__Firmicutes; c__Clostridia; o__Clostridiales; f__ClostridialesOR; g__ClostridialesOR
862	0	5	0	0	0	0	0	0	0	0	0	0	0	0	0	k__Archaea; p__Euryarchaeota; c__Halobacteria; o__Halobacteriales; f__Halobacteriaceae; g__Natronobacterium
864	0	0	0	0	0	0	0	0	0	0	0	0	0	0	2	k__Bacteria; p__Proteobacteria; c__Betaproteobacteria; o__Methylophilales; f__Methylophilaceae; g__Methylobacillus
865	0	5	0	0	0	0	0	0	0	0	0	0	0	0	0	k__Bacteria; p__Proteobacteria; c__Deltaproteobacteria; o__Syntrophobacterales; f__Syntrophaceae; g__Syntrophus
866	0	5	0	0	0	0	0	0	0	0	0	0	0	0	0	k__Bacteria; p__OP3; c__koll11; o__koll11CL; f__koll11CL; g__koll11CL
870	0	5	0	0	0	0	0	0	0	0	0	0	0	0	0	k__Bacteria; p__Proteobacteria; c__Betaproteobacteria; o__Gallionellales; f__Gallionellaceae; g__Gallionella
877	0	0	0	0	0	0	1	0	0	0	0	0	0	3	0	k__Bacteria; p__Proteobacteria; c__Alphaproteobacteria; o__Rhodospirillales; f__Rhodospirillaceae; g__RhodospirillaceaeFA
879	0	5	0	0	0	0	0	0	0	0	0	0	0	0	0	k__Bacteria; p__OP3; c__koll11; o__GIF10; f__GIF10OR; g__GIF10OR
880	0	0	0	0	1	0	0	1	0	0	0	0	0	0	0	k__Bacteria; p__Actinobacteria; c__Actinobacteria (class); o__Actinomycetales; f__Nocardioidaceae; g__Propionicimonas
884	0	0	0	0	1	0	0	0	0	0	0	0	0	0	0	k__Bacteria; p__Actinobacteria; c__Actinobacteria (class); o__Actinomycetales; f__Actinomycetaceae; g__Actinomyces
885	0	5	0	0	0	0	0	0	0	0	0	0	0	0	0	k__Bacteria; p__Bacteroidetes; c__Bacteroidia; o__Bacteroidales; f__BacteroidalesOR; g__BacteroidalesOR
889	0	5	0	0	0	0	0	0	0	0	0	0	0	0	0	k__Bacteria; p__Proteobacteria; c__Deltaproteobacteria; o__Desulfuromonadales; f__Pelobacteraceae; g__Pelobacter
894	0	4	0	0	0	0	0	0	0	0	0	0	0	0	0	k__Bacteria; p__Firmicutes; c__Bacilli; o__Bacillales; f__Alicyclobacillaceae; g__Alicyclobacillus
895	0	4	0	0	0	0	0	0	0	0	0	0	0	0	0	k__Bacteria; p__Proteobacteria; c__Deltaproteobacteria; o__Desulfurellales; f__Desulfurellaceae; g__DesulfurellaceaeFA
896	0	0	0	0	0	0	0	0	0	0	0	0	0	0	1	k__Bacteria; p__Proteobacteria; c__Gammaproteobacteria; o__Xanthomonadales; f__Xanthomonadaceae; g__Thermomonas
899	0	4	0	0	0	0	0	0	0	0	0	0	0	0	0	k__Archaea
902	0	0	0	0	1	0	0	0	0	0	0	0	0	0	0	k__Bacteria; p__Firmicutes; c__Bacilli; o__Gemellales; f__Gemellaceae; g__Gemella
908	0	0	0	0	0	0	0	0	0	0	1	0	0	0	0	k__Bacteria; p__Proteobacteria; c__Deltaproteobacteria; o__MIZ46; f__MIZ46OR; g__MIZ46OR
909	0	4	0	0	0	0	0	0	0	0	0	0	0	0	0	k__Bacteria; p__OP3; c__koll11; o__koll11CL; f__koll11CL; g__koll11CL
910	0	4	0	0	0	0	0	0	0	0	0	0	0	0	0	k__Bacteria; p__OP3; c__koll11; o__GIF10; f__kpj58rc; g__kpj58rcFA
911	0	4	0	0	0	0	0	0	0	0	0	0	0	0	0	k__Bacteria; p__OP3; c__koll11; o__koll11CL; f__koll11CL; g__koll11CL
913	0	0	0	0	0	4	0	0	0	0	0	0	0	0	0	k__Bacteria; p__Proteobacteria; c__Gammaproteobacteria; o__Legionellales; f__Legionellaceae; g__Legionella
914	0	0	0	0	0	2	1	0	0	0	0	0	0	0	0	k__Bacteria; p__Proteobacteria; c__Betaproteobacteria; o__Rhodocyclales; f__RhodocyclalesOR; g__RhodocyclalesOR
916	0	0	1	0	0	0	0	0	0	0	0	0	0	0	0	k__Bacteria; p__Firmicutes; c__Bacilli; o__Lactobacillales; f__Aerococcaceae; g__AerococcaceaeFA
918	0	4	0	0	0	0	0	0	0	0	0	0	0	0	0	k__Bacteria; p__Firmicutes; c__Clostridia; o__Clostridiales; f__Lachnospiraceae; g__Coprococcus
919	0	4	0	0	0	0	0	0	0	0	0	0	0	0	0	k__Bacteria; p__Planctomycetes; c__Kueneniae; o__Kueneniales; f__Scalinduaceae; g__Candidatus Scalindua
921	0	0	0	0	0	0	0	0	3	1	0	0	0	0	0	k__Bacteria; p__Proteobacteria; c__Gammaproteobacteria; o__Oceanospirillales; f__Halomonadaceae; g__Chromohalobacter
923	0	4	0	0	0	0	0	0	0	0	0	0	0	0	0	k__Archaea; p__ArchaeaKI; c__ArchaeaKI; o__ArchaeaKI; f__ArchaeaKI; g__ArchaeaKI
924	0	4	0	0	0	0	0	0	0	0	0	0	0	0	0	k__Bacteria; p__Chloroflexi; c__Anaerolineae; o__GN14; f__GN14OR; g__GN14OR
926	0	0	0	0	0	0	0	0	0	0	0	0	0	0	4	k__Bacteria; p__Bacteroidetes; c__Sphingobacteria; o__Sphingobacteriales; f__Flexibacteraceae; g__Cytophaga
929	0	4	0	0	0	0	0	0	0	0	0	0	0	0	0	k__Bacteria; p__OP3; c__koll11; o__GIF10; f__GIF10OR; g__GIF10OR
930	0	4	0	0	0	0	0	0	0	0	0	0	0	0	0	k__Bacteria; p__Proteobacteria; c__Gammaproteobacteria; o__Xanthomonadales; f__Xanthomonadaceae; g__XanthomonadaceaeFA
931	0	4	0	0	0	0	0	0	0	0	0	0	0	0	0	k__Bacteria; p__Chloroflexi; c__Dehalococcoidetes; o__DehalococcoidetesCL; f__DehalococcoidetesCL; g__DehalococcoidetesCL
933	0	4	0	0	0	0	0	0	0	0	0	0	0	0	0	k__Bacteria; p__GN02; c__GN08; o__GN08CL; f__GN08CL; g__GN08CL
934	0	0	0	0	0	0	0	0	0	0	0	0	0	1	0	k__Bacteria; p__Cyanobacteria; c__4C0d-2; o__mle1-12; f__mle1-12OR; g__mle1-12OR
936	0	4	0	0	0	0	0	0	0	0	0	0	0	0	0	k__Bacteria; p__GN02; c__GN02PH; o__GN02PH; f__GN02PH; g__GN02PH
937	0	0	0	0	0	0	0	0	0	0	0	0	0	0	4	k__Bacteria; p__Actinobacteria; c__Actinobacteria (class); o__Actinomycetales; f__Nocardioidaceae; g__NocardioidaceaeFA
938	0	4	0	0	0	0	0	0	0	0	0	0	0	0	0	k__Bacteria; p__Bacteroidetes; c__Sphingobacteria; o__Sphingobacteriales; f__Flexibacteraceae; g__Cytophaga
939	0	4	0	0	0	0	0	0	0	0	0	0	0	0	0	k__Bacteria; p__OP3; c__BD4-9; o__BD4-9CL; f__BD4-9CL; g__BD4-9CL
944	0	3	0	0	0	0	0	0	0	0	0	0	0	0	0	k__Bacteria; p__HDBW-WB69; c__HDBW-WB69PH; o__HDBW-WB69PH; f__HDBW-WB69PH; g__HDBW-WB69PH
945	0	0	0	0	0	0	0	0	0	0	1	0	0	0	0	k__Bacteria; p__Proteobacteria; c__Gammaproteobacteria; o__Legionellales
948	0	3	0	0	0	0	0	0	0	0	0	0	0	0	0	k__Bacteria; p__Proteobacteria; c__Deltaproteobacteria; o__NKB15; f__NKB15OR; g__NKB15OR
951	0	3	0	0	0	0	0	0	0	0	0	0	0	0	0	k__Archaea; p__ArchaeaKI; c__ArchaeaKI; o__ArchaeaKI; f__ArchaeaKI; g__ArchaeaKI
959	0	0	0	0	0	0	0	0	0	3	0	0	0	0	0	k__Bacteria; p__Actinobacteria; c__Actinobacteria (class); o__Actinomycetales; f__Cellulomonadaceae; g__Cellulomonas
960	0	3	0	0	0	0	0	0	0	0	0	0	0	0	0	k__Archaea; p__Euryarchaeota; c__Methanobacteria; o__Methanobacteriales; f__MSBL1; g__SAGMEG-1
961	0	3	0	0	0	0	0	0	0	0	0	0	0	0	0	k__Bacteria
962	0	3	0	0	0	0	0	0	0	0	0	0	0	0	0	k__Bacteria; p__Planctomycetes; c__Phycisphaerae; o__PhycisphaeraeCL; f__PhycisphaeraeCL; g__PhycisphaeraeCL
964	0	3	0	0	0	0	0	0	0	0	0	0	0	0	0	k__Bacteria; p__OP3; c__koll11; o__koll11CL; f__koll11CL; g__koll11CL
967	0	3	0	0	0	0	0	0	0	0	0	0	0	0	0	k__Bacteria; p__ZB2; c__ZB2PH; o__ZB2PH; f__ZB2PH; g__ZB2PH
970	0	3	0	0	0	0	0	0	0	0	0	0	0	0	0	k__Archaea; p__Euryarchaeota; c__Methanobacteria; o__Methanobacteriales; f__MethanobacterialesOR; g__MethanobacterialesOR
971	0	0	0	0	0	0	0	0	0	0	0	0	0	0	3	k__Bacteria; p__Proteobacteria; c__Alphaproteobacteria; o__Rhizobiales; f__Rhodobiaceae; g__RhodobiaceaeFA
973	0	3	0	0	0	0	0	0	0	0	0	0	0	0	0	k__Bacteria; p__OP3; c__koll11; o__GIF10; f__GIF10OR; g__GIF10OR
977	0	3	0	0	0	0	0	0	0	0	0	0	0	0	0	k__Archaea; p__Euryarchaeota
979	0	3	0	0	0	0	0	0	0	0	0	0	0	0	0	k__Archaea
980	0	3	0	0	0	0	0	0	0	0	0	0	0	0	0	k__Bacteria; p__Chloroflexi; c__Anaerolineae; o__H39; f__H39OR; g__H39OR
981	0	3	0	0	0	0	0	0	0	0	0	0	0	0	0	k__Bacteria; p__OP3; c__BD4-9; o__BD4-9CL; f__BD4-9CL; g__BD4-9CL
982	0	3	0	0	0	0	0	0	0	0	0	0	0	0	0	k__Bacteria; p__Acidobacteria; c__RB25; o__RB25CL; f__RB25CL; g__RB25CL
989	0	0	0	0	0	0	0	0	0	0	0	0	0	0	1	k__Bacteria; p__Actinobacteria; c__Actinobacteria (class); o__Solirubrobacterales; f__Patulibacteraceae; g__Patulibacter
990	0	2	0	0	0	0	0	0	0	0	0	0	1	0	0	k__Bacteria; p__Firmicutes; c__Clostridia; o__Clostridiales; f__Clostridiales Family XI. Incertae Sedis; g__Anaerococcus
992	0	3	0	0	0	0	0	0	0	0	0	0	0	0	0	k__Bacteria; p__OP3; c__BD4-9; o__BD4-9CL; f__BD4-9CL; g__BD4-9CL
994	0	2	0	0	0	0	0	0	0	0	0	0	0	0	1	k__Bacteria; p__Firmicutes; c__Bacilli; o__Bacillales; f__Paenibacillaceae; g__Paenibacillus
995	0	3	0	0	0	0	0	0	0	0	0	0	0	0	0	k__Bacteria; p__OP3; c__koll11; o__koll11CL; f__koll11CL; g__koll11CL
998	0	0	0	0	0	0	0	0	0	0	0	0	0	1	0	k__Bacteria; p__Firmicutes; c__Clostridia; o__Clostridiales; f__Lachnospiraceae; g__LachnospiraceaeFA
999	0	3	0	0	0	0	0	0	0	0	0	0	0	0	0	k__Bacteria; p__ABY1_OD1; c__ABY1_OD1PH; o__ABY1_OD1PH; f__ABY1_OD1PH; g__ABY1_OD1PH
1000	0	3	0	0	0	0	0	0	0	0	0	0	0	0	0	k__Bacteria; p__OP3; c__BD4-9; o__BD4-9CL; f__BD4-9CL; g__BD4-9CL
1001	0	3	0	0	0	0	0	0	0	0	0	0	0	0	0	k__Bacteria; p__OP3; c__koll11; o__koll11CL; f__koll11CL; g__koll11CL
1007	0	0	0	0	0	0	1	0	0	0	0	0	0	0	0	k__Bacteria; p__Chlamydiae; c__Chlamydiae (class); o__Chlamydiales; f__ChlamydialesOR; g__ChlamydialesOR
1010	0	0	0	0	0	0	2	0	0	0	0	0	0	0	0	k__Bacteria; p__Chloroflexi; c__TK17; o__mle1-48; f__mle1-48OR; g__mle1-48OR
1019	0	2	0	0	0	0	0	0	0	0	0	0	0	0	0	k__Bacteria; p__OP3; c__BD4-9; o__BD4-9CL; f__BD4-9CL; g__BD4-9CL
1021	0	0	0	0	0	0	1	0	0	0	0	0	0	0	0	k__Bacteria; p__Proteobacteria; c__Alphaproteobacteria; o__Rhizobiales; f__Rhodobiaceae; g__RhodobiaceaeFA
1025	0	2	0	0	0	0	0	0	0	0	0	0	0	0	0	k__Bacteria; p__ZB2; c__ZB2PH; o__ZB2PH; f__ZB2PH; g__ZB2PH
1032	0	2	0	0	0	0	0	0	0	0	0	0	0	0	0	k__Bacteria; p__ABY1_OD1; c__ABY1_OD1PH; o__ABY1_OD1PH; f__ABY1_OD1PH; g__ABY1_OD1PH
1033	0	2	0	0	0	0	0	0	0	0	0	0	0	0	0	k__Bacteria; p__Proteobacteria; c__Deltaproteobacteria; o__Myxococcales; f__MyxococcalesOR; g__MyxococcalesOR
1035	0	2	0	0	0	0	0	0	0	0	0	0	0	0	0	k__Bacteria; p__WS6; c__SC72; o__SC72CL; f__SC72CL; g__SC72CL
1036	0	2	0	0	0	0	0	0	0	0	0	0	0	0	0	k__Bacteria; p__Chloroflexi; c__Anaerolineae; o__GN14; f__GN14OR; g__GN14OR
1041	0	2	0	0	0	0	0	0	0	0	0	0	0	0	0	k__Bacteria; p__BRC1; c__BRC1PH; o__BRC1PH; f__BRC1PH; g__BRC1PH
1042	0	2	0	0	0	0	0	0	0	0	0	0	0	0	0	k__Bacteria; p__Armatimonadetes; c__Armatimonadia; o__Armatimonadales; f__WD294; g__WD294FA
1045	0	0	0	0	0	0	1	0	0	0	0	0	0	0	1	k__Bacteria; p__Actinobacteria; c__Actinobacteria (class); o__Acidimicrobiales; f__AcidimicrobialesOR; g__AcidimicrobialesOR
1052	0	2	0	0	0	0	0	0	0	0	0	0	0	0	0	k__Bacteria; p__Chloroflexi; c__Chloroflexi-4; o__Chloroflexi-4CL; f__Chloroflexi-4CL; g__Chloroflexi-4CL
1054	0	2	0	0	0	0	0	0	0	0	0	0	0	0	0	k__Bacteria; p__OP3; c__koll11; o__koll11CL; f__koll11CL; g__koll11CL
1056	0	2	0	0	0	0	0	0	0	0	0	0	0	0	0	k__Bacteria; p__Proteobacteria; c__Deltaproteobacteria; o__Desulfuromonadales; f__DesulfuromonadalesOR; g__DesulfuromonadalesOR
1058	0	2	0	0	0	0	0	0	0	0	0	0	0	0	0	k__Bacteria; p__Planctomycetes; c__Planctomycea; o__Gemmatales; f__Gemmataceae; g__Gemmata
1060	0	2	0	0	0	0	0	0	0	0	0	0	0	0	0	k__Bacteria; p__Proteobacteria
